# Supplementary material for: A Metaproteomic Approach to Study Human-Microbial Ecosystems at the Mucosal Luminal Interface
Source: PLoS One. 2011 Nov 21;6(11):e26542. doi: 10.1371/journal.pone.0026542 (PMC3221670; doi:10.1371/journal.pone.0026542)
Supplement: Dataset S1 — Metaproteome MALDI dataset containing relative ion intensities of 438 peaks from 203 samples. (CSV) [file pone.0026542.s005.csv]

Sample	Subject	Diagnosis	Region	Age	Gender	2017.21	2024.57	2032.97	2037.04	2044.69	2052.1	2061.06	2068.25	2076.21	2084.2	2099.43	2104.09	2118.1	2130.33	2141.55	2147.04	2153.58	2159.09	2166.44	2177.76	2185.4	2198.36	2218.26	2233.17	2245.46	2246.26	2262.33	2269.86	2284.94	2289.23	2289.73	2299.32	2314.26	2332.29	2345.29	2357.3	2360.37	2368.31	2377.29	2391.19	2402.28	2408.23	2413.4	2426.1
U001	1/30/2009A	NM	CE	75	F	69.33442772	2.19911403	8.87359455	0.525226751	22.88495942	0	146.9576853	255.4258227	40.92435914	21.68760739	7.938844582	31.48283196	31.32023592	28.1326841	5.397375304	37.07811589	12.70881949	51.15062704	54.2801525	22.9977122	12.28173632	6.80028466	8.489586316	15.54575236	3.601953954	45.85825969	26.03028234	6.018775608	9.782962532	6.108821753	5.606481519	14.32103963	7.510648469	9.653120835	13.19640205	7.081627289	29.08638148	5.640656713	31.7242493	31.32494081	9.957813148	11.64929763	11.94410883	22.91630717
U002	1/30/2009A	NM	AS	75	F	124.0655175	16.98733019	39.28134639	34.09228297	42.55396595	1.328814688	200.8798264	212.1940256	49.96560096	33.30019522	12.85168209	39.64302705	26.98934243	54.01535935	13.39017912	34.34066702	4.353038142	34.35586312	26.13681734	38.4319683	75.42597724	19.28275996	29.4065199	31.86380095	14.31399519	39.86521885	13.18618566	12.88625635	12.67991377	17.15720229	14.51407395	55.43573574	6.773651703	17.54189221	19.93103297	7.252689373	19.0655754	17.51220209	43.57213191	30.19933097	20.92700969	19.57628659	23.59214767	21.19319921
U003	1/30/2009A	NM	TR	75	F	80.23195418	2.462728474	4.75360353	9.086514238	28.44209565	7.185695817	259.2047823	298.3885256	48.7982476	1.552249984	6.753354982	45.31690183	29.41902086	24.29858359	5.147260456	34.58869838	5.130846879	14.18430085	15.07807856	40.60652977	20.94268739	2.552339227	8.592420782	16.22426259	3.919962137	46.20650045	18.30490719	4.37188037	5.638069618	10.60165256	4.192447858	14.51007917	3.502503979	9.019785601	20.33741089	0	29.77215549	4.961090853	40.07132818	26.01027297	15.7526277	11.37842214	8.420211239	19.91600112
U004	1/30/2009A	NM	DE	75	F	105.7042016	13.0754907	12.28410968	0.327959679	17.14646186	2.987460274	63.47126794	128.5733383	40.26758358	22.43179721	6.673436628	27.77122067	95.93909155	37.38987531	41.43569577	40.8017736	20.79212562	29.2415576	28.54047528	29.83820039	68.55280332	5.973011184	16.35044359	29.62543212	9.31593743	46.69786358	23.54407903	12.34374006	13.68900695	16.23565293	12.35949659	36.19320774	14.33075102	21.10544949	26.53805289	9.847869359	24.08300769	12.2430212	29.32271486	37.74826733	19.22985683	14.6151697	19.50404683	56.2300828
U005	1/30/2009A	NM	SI	75	F	90.02423646	3.285425679	7.548314902	14.40716605	22.70718157	4.506199588	81.31326913	197.3856885	31.04867644	25.98843935	5.365789078	31.29931027	39.2939307	28.5362623	7.462647396	41.08702187	11.80068486	18.65104511	17.01307704	23.8421335	28.17563812	12.42545761	14.54748763	16.67636173	11.73990892	36.45280534	23.78552683	11.69123872	10.71902701	15.23365815	7.701787413	21.78390231	18.19538454	12.30680821	21.9042296	11.30287271	26.67899354	7.939890446	33.35121705	28.94315733	22.85477876	11.54973243	21.03625158	35.60291753
U006	1/30/2009A	NM	RE	75	F	99.61555338	6.700605481	7.525297795	6.183447119	30.78464574	8.072702479	204.4799004	339.5764105	68.13681628	21.72605506	13.77015465	36.02807033	33.27303569	36.57285595	10.24329896	44.94060285	8.770795918	17.43770897	22.50092258	31.43001438	31.06494146	6.088979124	11.75971193	21.28698323	10.18845247	41.77646944	25.37644872	8.508098998	5.899738397	24.58341182	7.186078916	24.27833356	9.160551614	17.13029263	23.42173627	6.793043524	26.94802726	8.870638293	33.38939617	31.17574716	26.88232356	9.372635631	12.86390162	13.38004906
U008	1/30/2009B	NM	CE	57	F	86.21380805	6.403714437	12.2076473	4.638985752	23.36498138	28.45700642	48.52515038	206.3273914	38.06631227	12.47394231	12.05932204	16.54571432	29.6323022	46.03696916	16.33509316	25.80081013	5.362589003	41.55747901	26.26886665	24.52202035	38.99579533	10.15893321	20.79962686	32.01593135	11.16350215	22.04884694	16.82238433	13.14078903	10.97646313	80.88200528	18.83260929	30.03760815	14.28125756	29.04900092	20.2630275	17.42910859	18.79745143	13.93809088	25.21059998	22.31365616	49.31248135	13.57595768	18.80063979	66.81033225
U009	1/30/2009B	NM	AS	57	F	45.98578948	10.79311407	9.760173114	6.614028696	30.50957696	5.160883576	19.58994476	298.7769192	44.54296718	12.39671266	11.3077568	5.304345624	41.49362063	34.9393726	16.07909589	38.95352517	17.29196379	39.4637454	26.39718076	23.90963071	25.72847621	4.378881134	15.8688884	18.02588685	15.47715529	37.30698955	38.90923937	11.03167145	13.73115099	48.91530762	7.469146642	20.35524012	12.17241175	23.19952045	16.44287176	7.315007014	37.00067337	12.22760807	22.72252447	47.55056516	22.55132471	23.34206241	19.50976142	61.16795134
U010	1/30/2009B	NM	TR	57	F	60.09418756	15.41856758	7.134446109	1.903117225	31.23542552	0	26.39107687	385.0246785	52.94603108	7.098098968	4.061268498	6.038312739	41.46057197	17.98833756	0	59.81978651	11.16860594	17.63080455	18.93516279	49.27137508	16.98494288	0	16.11223974	8.915763273	9.061246569	40.40901383	54.24820743	10.13423993	13.2987464	15.22816156	6.946497582	12.66126934	11.37187464	13.30673185	12.73501726	5.052151938	34.93203293	7.746147714	23.61091296	46.00597818	21.63758441	25.85419171	10.27761344	8.229409842
U011	1/30/2009B	NM	DE	57	F	51.23528888	11.03874888	11.70996354	0.487645168	27.35611058	5.566219243	42.43891419	351.4673255	60.35606193	16.17092281	20.91892901	10.12678172	40.50131113	24.61858239	13.03862381	38.57931325	6.981820857	23.75560975	19.38264327	33.42687042	5.679543426	4.395035973	20.95668229	8.472701538	7.28962007	29.38132786	36.96124738	4.736242719	11.99837919	9.226413515	7.367267804	4.219485222	13.05010211	13.83730184	14.04674864	9.299117221	35.38065468	8.27834153	26.57150394	59.60778824	11.08972559	21.38286527	11.68756503	7.537085121
U012	1/30/2009B	NM	SI	57	F	59.6995669	21.00890226	17.73404052	15.55596223	25.38244828	9.321778825	25.28982092	231.8074825	44.2290178	28.30843452	14.6544744	17.10248811	28.97652734	40.64404588	10.49353224	40.30044448	19.27616445	21.08717229	28.72994133	25.3248121	57.51338515	9.346015751	18.1728381	17.05748686	23.09076092	31.11175088	28.77650666	12.28276266	13.95718237	11.67677112	9.682907163	50.10030743	14.72179964	16.39291593	15.99974741	14.021162	34.15012661	17.8478559	32.69368568	29.71746959	17.13833509	16.68912607	27.05396102	16.25462658
U013	1/30/2009B	NM	RE	57	F	82.34520001	16.77922543	34.61345706	18.71061369	44.53562414	12.96302411	40.4691228	295.5337359	55.02130388	29.967697	19.98585065	17.80102991	34.50720339	25.13573602	18.23131889	43.33558912	16.89037083	35.66397536	59.85941088	22.20816577	42.56066978	14.73142377	25.47366789	23.8975408	14.04796728	39.87780457	21.4067714	12.46871968	18.34025751	22.2254876	14.53990676	35.52003492	19.8465222	22.40481472	9.428754287	15.62417574	33.97946792	17.82547345	25.4423034	35.74330045	23.75678229	23.87776874	21.96620182	24.1442012
U015	1/30/2009C	NM	CE	47	F	117.2983333	18.50090859	13.52917676	3.579709714	21.53295989	1.997640782	38.05993684	160.7466274	23.85369528	12.76015254	10.562264	11.41269483	44.83449195	24.63613154	3.300034136	80.23700683	11.01600375	25.56827766	11.155614	20.49328691	38.13195289	4.55258253	14.7465875	8.332865868	6.413267196	52.0948654	56.55543033	7.245978587	12.49454529	8.236187502	4.956261114	47.27081142	9.936710882	14.75211519	10.2306267	8.327959019	55.62637768	9.13963259	26.36214758	63.419977	13.71249808	17.34881871	16.72921452	12.77115855
U016	1/30/2009C	NM	AS	47	F	142.2407724	47.72991109	32.59408928	18.16610608	56.30912543	27.4636183	65.54612241	332.1965555	102.8657059	49.57671974	29.05280965	20.06100589	52.70016446	54.37747255	49.06469569	68.93509836	28.09440471	52.3073169	91.3803483	26.09111106	103.7483968	31.11227996	19.32794548	13.97001657	24.76267317	43.93367538	33.61346123	16.73559718	25.34358669	46.85810921	16.36586827	85.74845353	22.29935023	37.07051524	23.97924019	21.11362287	28.14998459	25.31189208	35.31672773	42.09677464	27.13585274	23.85198141	33.12029006	25.8647652
U017	1/30/2009C	NM	TR	47	F	46.88499668	19.49327626	12.83998865	0	52.16351184	0	0	362.0846639	51.63662877	10.94000609	13.68780894	0	54.03259955	22.77932943	10.59081381	60.9242101	11.86507123	20.65783297	67.85751693	30.70553279	19.19324367	5.013235902	20.70725325	8.524047594	7.129099538	29.39012158	51.07549489	7.094477451	10.46182651	6.184645974	5.86283924	18.16924359	11.07129721	11.3876869	11.25402364	4.951807296	42.18991212	7.658746475	20.0423036	62.47600275	40.20666747	13.0632377	15.06198726	4.893713059
U018	1/30/2009C	NM	DE	47	F	82.5003309	12.38114375	6.103867515	0	40.60665133	6.456947863	25.72790635	377.4244194	41.23734393	8.317968872	10.44863324	7.217225204	46.20817786	23.91732147	1.769920838	61.92437712	9.059899103	10.75621169	10.71940917	33.34400622	8.439465615	2.227095072	12.82567343	9.112354372	10.03275487	40.87277784	45.52017712	8.071481595	8.528412576	3.397758138	3.644444099	25.36636952	10.99993983	13.27049845	15.76387958	2.544312208	48.0648105	6.807871071	25.29931667	66.44580583	20.67428623	12.82510374	16.20409189	8.73875656
U019	1/30/2009C	NM	SI	47	F	55.87278731	17.14030564	4.224659147	0	32.53052755	1.080584434	16.13501473	299.6527204	31.5907546	0	11.79559019	7.700529406	52.82609529	7.351624489	5.550265138	70.77567401	5.39524773	27.5539568	11.02229445	22.05975834	2.541104919	0	18.82876932	4.975648973	15.51945402	48.48886164	44.09795452	5.356171946	9.51111512	14.98030363	5.755032659	8.10766873	7.404847227	17.90088053	15.60577412	5.192631152	54.44290256	4.953146787	26.59975158	67.90895774	31.58321369	17.82997459	14.74410925	8.522080747
U020	1/30/2009C	NM	RE	47	F	71.88045371	2.657686283	10.60500849	0	23.29702572	4.479505152	46.81113493	407.0820514	79.48268322	20.80356166	6.599912358	9.578581266	42.6384013	26.05110876	12.70724726	40.58277415	6.776057825	21.52498304	20.24361968	34.05831291	23.50902842	4.569359767	5.119403114	5.663453497	6.828657407	35.10834177	28.39655036	11.22105745	9.863265962	8.688013483	6.206840409	23.69185492	3.607154021	7.927349701	10.27288509	3.557117539	42.25399081	7.994610281	31.79080151	41.17911964	16.53893976	16.51201843	12.81462867	4.508673441
U022	1/30/2009D	NM	TR	69	M	69.53487306	5.801861937	0.658992484	0	77.60880046	2.268189159	24.95197162	508.7022592	70.06387759	6.04545024	20.34814215	5.451136698	56.44069696	16.80278442	2.220096223	67.44004502	22.92568007	13.2145182	16.80569584	56.62805042	16.28622151	0	11.81067758	2.47447461	6.034241975	42.34373392	55.8919897	5.198787207	3.109042223	5.119700615	7.357175919	10.2092759	10.81273243	11.73840961	10.22865199	0	44.9407362	4.045848059	24.47825729	50.18633175	17.42678229	12.65852349	9.500570229	1.500227868
U023	1/30/2009D	NM	TR	69	M	98.54956809	10.7412247	3.362100359	0	43.46428748	0	29.30806673	484.3876478	69.94978986	14.28491951	6.436548425	5.270685895	42.70226912	19.38057903	3.746445331	67.91539885	10.68768312	20.7076944	14.0389225	43.11718165	36.80072105	0	10.29584695	4.264660382	4.894708991	33.83146232	43.51680214	9.037865895	9.341776256	8.188806588	1.538724376	23.92577843	16.90915397	11.23447408	13.56789072	4.46932368	47.23741013	0.447405209	27.05554881	49.89509088	13.78682476	13.35094185	10.03602169	5.024308376
U024	1/30/2009D	NM	DE	69	M	74.97437919	14.11263466	8.596589488	5.038586322	41.83728558	0	28.57017204	482.6421953	92.50322867	38.35479446	15.36385552	7.462106013	59.59090815	19.36944396	12.28151941	61.66176272	19.56953935	41.7080084	35.11746206	36.79319039	41.97473674	7.218371871	16.58860932	10.70871188	12.43487993	37.95461371	59.31941235	9.15828	21.08676587	10.62029723	8.117305913	21.73283931	11.25946812	16.65610304	13.77863536	9.368200565	48.16094025	11.30348994	29.54240409	50.53879978	11.35361103	26.87500045	22.17854274	10.49468145
U025	1/30/2009D	NM	SI	69	M	126.1378148	36.35528517	37.44483116	23.32233415	70.00797264	26.03497951	53.71898109	417.682031	113.8998589	56.80140831	27.8679569	24.19077543	40.54313286	54.03646822	23.10773963	58.48512457	41.58450902	39.28599685	49.94673483	47.05262317	76.75621012	11.90861913	27.47306069	17.7904659	26.78275912	36.73308962	51.65653271	19.77135066	15.37979637	23.1819332	18.58480785	54.9856831	18.31723737	25.40421916	21.50938295	15.81679789	35.87773578	15.69102342	31.2316056	42.17687053	25.01577845	20.90644351	15.18180262	25.04965503
U026	1/30/2009D	NM	RE	69	M	82.05034249	24.35673146	20.86535351	35.52552513	57.2689651	79.86174814	20.95975585	291.3076718	111.1612703	69.62519444	31.22350516	27.78673055	55.61507321	53.96778996	50.33981006	71.00024487	28.83729529	27.53955842	73.92269119	37.30389591	89.62321607	19.71391917	19.0000639	27.47787925	39.00218125	23.35943342	36.1092391	25.83001292	28.0964875	32.76967154	28.39227995	43.72218565	41.28226107	31.96468865	18.93293069	43.43540238	36.36060705	26.95686409	36.4611839	72.49879884	71.74649513	36.03832475	37.70755195	34.72440576
U035	2/6/2009A	NM	CE	59	F	140.4347804	52.69954386	79.8569846	28.49446474	76.82647309	138.8840834	45.54491392	149.528055	55.0151104	126.021598	44.11644005	48.50156655	83.13184442	54.02471107	54.62762049	90.86487856	37.72104634	61.7426126	114.4285412	83.20335243	121.5846877	26.39780899	41.92353582	43.64014507	44.9198441	64.39587283	10.78511173	27.49048736	29.01388872	27.05686326	28.66064375	84.8067862	32.91342538	27.33682108	49.79457147	53.00953634	49.97109783	51.06437482	26.09541098	27.29914463	53.39512305	44.85163726	54.05229237	49.92291741
U036	2/6/2009A	NM	AS	59	F	64.19907516	9.63564157	2.086939501	0	41.8529678	1.77292854	19.92820324	503.3908393	98.94719043	23.74007465	4.133413779	0	49.37695336	22.44580995	14.17951626	66.29480961	29.49184148	24.83384905	32.4419521	38.84265789	28.96098993	0.98100338	10.06285713	2.755936657	10.14867779	32.50043396	33.89328922	3.960048941	7.760084456	22.35178996	7.982707475	18.32890588	15.86650603	11.09053368	10.34288119	7.312964627	38.5232671	8.022970151	29.5110071	55.55521214	47.29440313	17.82168746	13.58249942	18.36329652
U037	2/6/2009A	NM	TR	59	F	100.2714195	26.94550906	26.74446549	13.50997606	77.7307052	27.2354348	46.88983621	442.2392768	93.7867654	37.33269791	33.94794778	23.67865585	61.11789393	36.76409878	19.55817704	59.08791319	27.65168003	29.15935216	81.43771725	38.11775351	67.22660697	10.7104574	18.39705139	23.25804147	15.90765799	36.17871043	39.95008042	12.27990063	17.49847471	5.26086736	10.21418396	51.62925529	12.31533259	21.69815172	23.1130224	15.82902921	44.65678872	21.20553915	34.38934445	55.30710823	34.07724071	13.74003406	20.73934426	16.46700251
U038	2/6/2009A	NM	DE	59	F	90.87384868	14.41166694	15.93204407	4.472557178	61.81562069	19.31289696	39.59737052	497.8823946	109.6352922	34.04386916	21.99408542	11.17449677	45.37905517	29.99720796	14.13600277	54.38205947	17.03151467	31.94294036	59.23677864	35.90013278	51.83024936	3.201616918	16.094626	11.59369294	7.610505216	29.1683401	33.92617558	6.977466052	9.670886808	6.022103758	6.835248642	46.1854037	13.16409827	19.04396918	11.91408285	5.597027775	31.97387266	9.345076187	34.54246898	45.72219017	49.83054142	10.91614565	13.36711704	9.901000971
U039	2/6/2009A	NM	SI	59	F	86.51690338	19.88986093	3.306607381	0	53.80023934	1.837811216	20.84904166	524.5359337	86.39330718	11.67505241	8.019338204	4.871703371	65.58565302	28.59816786	5.0821083	84.45104103	0.968146901	19.14132698	84.62155223	19.87869664	22.54958761	0	17.18194238	9.50784598	7.112403177	50.59922136	62.89718933	5.920460708	8.677903107	6.929105972	4.989592013	18.28480713	15.44078789	18.42409077	19.83991495	3.362598408	44.319104	4.386861819	34.4837975	58.38471342	19.16450885	15.6364221	11.47006634	6.954324426
U040	2/6/2009A	NM	RE	59	F	152.0542862	25.33110008	6.716819898	21.19866924	49.79079304	30.89746739	50.60833327	411.9237577	86.33102758	50.70598917	26.6338638	18.03723923	43.09548803	60.17508253	21.31786124	41.05566884	41.99925118	37.70874712	62.48126806	37.3936233	114.5577598	17.33640667	24.48203458	23.57963712	12.2523337	46.83060638	29.18610334	9.118190071	15.2137144	14.15619289	11.43914209	86.59856673	25.46212504	16.72365751	15.86574092	12.90072987	31.92556536	15.07732896	40.67970685	61.2982378	52.07351378	27.05234891	37.78211195	20.90367395
U042	2/6/2009B	NM	CE	67	M	101.263347	0	6.227943057	10.21664402	25.97373429	24.82916256	243.8292615	311.8886924	63.57482434	24.18631698	10.32572265	32.57651213	37.79973216	31.56624662	16.22757547	33.06556407	12.61042712	18.3190055	34.72522026	31.63262832	46.97188568	8.265567966	5.374123545	13.83597595	11.14670121	40.76070937	23.48433158	12.29026528	10.21351202	22.04684377	3.742305668	36.14633978	12.29297905	12.3389687	13.84290946	4.465735706	24.91601547	11.30210634	37.81884641	21.92426246	15.04681355	13.17190735	16.22340428	11.75539018
U043	2/6/2009B	NM	AS	67	M	157.7447022	30.02922544	71.63472259	54.13619969	78.74245196	54.08105515	237.0337424	313.9822051	109.2012666	90.25486636	39.38369489	53.81492244	40.34339121	54.00556682	30.99770077	34.36324862	37.53304445	102.1718645	88.98892615	63.25402206	106.546064	28.28078298	29.46241748	45.07030879	41.17412455	36.11216402	45.0569654	38.45724392	30.50691172	21.48527401	22.53159588	61.25171434	18.81682602	24.47847538	36.92235562	11.8850742	21.48985082	23.26954511	38.0078869	26.51988955	45.73348436	17.54692573	30.55224525	15.35774327
U044	2/6/2009B	NM	TR	67	M	115.6973258	5.409134477	10.44853472	35.76370614	45.74167719	15.56058596	277.5025808	278.1545739	53.06472849	17.94896347	8.614510162	35.02942871	26.97807672	30.05204217	3.552244085	29.48274756	12.10301677	8.241137261	15.54629332	39.60749136	25.17912732	6.633670394	7.057396285	12.05823083	5.82967192	39.20219999	18.38568409	4.090710122	5.311697516	4.544611018	3.594851919	22.22089106	9.649998079	7.972907894	16.10706095	4.8988905	24.94267485	7.233474129	32.09513096	20.76369825	7.014719975	6.390565199	11.19527601	10.99939464
U045	2/6/2009B	NM	DE	67	M	90.34961679	7.068234752	12.34709045	24.65723736	25.42169484	14.30965386	174.6231114	294.4988919	67.41530636	30.4538157	12.40565876	27.43040041	42.12056924	28.33854952	11.41867196	32.32426305	15.94143703	29.93950929	33.12500394	36.25959365	32.13901791	13.20565271	14.40233283	16.15809423	13.54646365	42.08450066	18.27731464	10.77417462	5.896164226	2.644276924	8.561401582	29.00196446	6.907957771	5.668670519	12.60231163	7.82235231	27.75075088	7.292516739	42.16563369	28.42703742	19.75693271	11.63607745	9.315315231	10.36975772
U046	2/6/2009B	NM	SI	67	M	170.4832836	33.13691463	44.22541085	14.35438581	48.12296601	35.09675793	135.4633094	240.8999016	89.77378103	47.25677365	43.02024938	42.88131967	51.8406425	76.03836484	44.84503087	51.74926617	34.26446734	49.43076541	61.20874135	44.69563589	139.2575902	13.7295412	23.59574574	27.93083091	22.86234414	38.40364066	36.32221171	20.78165443	23.22640417	53.13810366	23.51207218	97.7234588	25.77933107	30.12522145	35.98327254	25.19982326	28.6651316	17.83666292	37.07359061	31.51428472	44.34096619	27.27221483	56.99866851	38.82989007
U047	2/6/2009B	NM	RE	67	M	161.4420784	21.03825662	35.75753592	23.86691483	55.4776293	15.29393456	161.0288443	229.0320508	69.60879355	56.98399555	23.66437908	46.90132906	62.79474271	60.34399284	32.153345	33.97250019	14.91565237	56.66540122	47.18288914	50.58164904	100.4297231	26.72055827	19.4659243	30.9763992	33.19312745	58.51551551	23.11908741	26.69709318	16.49392922	25.82908553	28.3864082	94.29768774	20.5798962	25.3293122	23.34796491	15.3017124	26.47372071	25.35151948	38.86035214	36.78446829	28.14761603	11.16686256	33.60359221	16.52702589
U049	2/11/2009A	NM	CE	51	M	64.08268562	21.22359754	7.260372913	5.255934292	13.60354524	125.5617981	115.8067527	249.5539147	40.92721271	14.21308625	5.896569566	9.296907826	32.24148174	23.6262999	9.901188256	18.90585609	9.401301352	35.52185722	38.95907781	27.1601037	28.83884889	7.257687952	19.27319132	15.86585756	9.725919027	40.06118329	21.5232741	9.013019431	8.311609226	19.76417227	6.211591193	18.03746783	23.80554493	14.16784724	15.76179136	11.15072762	28.64229629	11.49412491	49.63809735	26.75735289	57.2036634	15.62243644	14.3183899	14.39888957
U050	2/11/2009A	NM	AS	51	M	158.5855736	20.45572578	32.84456277	37.56507614	10.87582962	40.73343728	198.1980739	199.8634789	41.71916787	44.67577567	24.64934368	40.79672382	47.67610799	49.60996971	29.13832863	36.07796842	25.16685239	27.86845769	67.59141796	28.76227213	126.6521194	25.74706546	19.13725466	25.9609569	34.17882183	39.15700088	25.09166035	19.46182266	27.51173263	22.6100759	14.57918036	80.6053081	9.644663374	13.16209343	24.39996608	24.64032143	22.78355626	32.77394223	29.65578179	30.62941181	25.40071859	15.73286373	41.96442953	17.41468553
U051	2/11/2009A	NM	TR	51	M	144.4090119	62.45465727	40.09278579	57.4473203	77.76898467	134.836714	168.1151579	260.6817911	80.21975382	93.10270001	52.02850033	67.63202925	56.03444002	45.07857901	36.54176193	58.96267906	37.67847393	65.29267119	58.99470464	56.88716296	100.426545	14.79057874	23.03026211	24.71448794	43.73609406	39.49223186	32.17732652	33.40592178	30.60546506	26.70156347	41.52075994	89.83641391	24.60791342	19.72958411	32.38460646	28.47584339	35.39400149	36.37972671	47.26271445	41.64225406	50.99525828	37.09568444	36.66321824	36.99747162
U052	2/11/2009A	NM	DE	51	M	94.23145773	22.29082826	13.38396684	8.351262388	9.99228698	108.555595	188.165153	214.1109612	47.67052715	25.67447764	9.92671813	28.34039157	28.47777134	23.44891231	12.9019295	8.123099717	4.204169561	15.52865719	37.13823052	28.13793126	41.68662264	7.722690833	10.05837953	12.82829397	7.841627664	32.26537743	15.35637322	7.593681845	12.92338885	24.08880588	8.054695371	36.21228684	35.65621558	7.347960682	24.28830316	9.602946307	24.61447621	8.859995143	49.47481427	17.83216672	29.59628249	17.66301616	14.86571982	18.10618683
U053	2/11/2009A	NM	SI	51	M	224.9503317	22.74012738	55.35075779	31.85523008	73.40802388	195.4614937	183.6492391	162.7348178	72.68850325	63.30880013	41.93711524	55.28017018	57.0184577	93.95178985	29.10311757	23.41827156	32.38350174	40.23619247	65.9254645	37.64104197	159.4360753	26.99653952	22.8218098	32.70788435	23.72852758	28.80272286	26.73656962	19.81091687	30.92382954	27.94899387	16.65091531	115.2718293	20.42412865	27.91010758	29.99946727	28.47684864	16.00605792	22.66523606	22.15995557	25.9038036	29.09327076	14.64919541	41.53363857	23.8279431
U054	2/11/2009A	NM	RE	51	M	167.5417158	34.8528836	45.63999786	30.49016649	44.94937661	56.03723449	196.801348	201.1818597	61.59937202	71.91557981	27.24129855	62.67131405	49.9498996	51.90074199	24.68076564	24.70519412	26.30005442	29.66737506	42.90848222	48.52381215	125.8423359	22.97259994	20.78540637	29.66291645	22.4146881	43.4716903	21.95029527	22.48195709	19.52895415	13.53957526	22.19508286	74.53598068	18.43001176	22.61692759	32.1398707	16.78369965	30.06422661	29.85608417	34.3901042	29.54772198	15.5757726	15.3918612	40.68268634	13.96076941
U056	2/11/2009B	NM	CE	57	F	58.67550208	33.06472035	7.443156054	0	28.1017309	65.78208864	20.73585242	347.8388644	50.24216363	8.524102433	11.72875276	7.185963303	36.27956514	27.99247598	15.29322415	46.36922213	13.80865345	26.98953378	17.32787976	24.87567265	18.45886275	3.534510855	14.28112789	5.459194689	9.131489658	33.52028683	33.97889323	7.447910735	8.666700396	66.56011532	9.143238279	15.57329534	39.57699776	18.38258406	19.4494058	6.515622841	27.11133822	5.807702198	22.81956886	48.41196267	48.34557933	19.00107181	19.90314755	31.11877674
U057	2/11/2009B	NM	AS	57	F	30.76140305	11.59919797	12.96365494	3.488216845	14.7845897	233.0615214	12.98027021	127.0052029	16.17830256	25.68558301	14.22417134	5.868804736	38.12448494	156.2811386	62.53343149	29.26406997	10.09747411	65.43881671	6.813548868	16.58855268	36.60588471	19.98982109	7.126407788	8.184142259	9.828541332	21.88402101	17.21558259	10.99591309	7.341399345	48.69157983	17.51247014	30.31158528	28.03707216	10.24354667	7.092539904	6.729944894	25.87060716	6.707405328	18.01728253	40.19901382	118.7960005	43.01871903	32.13114388	81.02894807
U058	2/11/2009B	NM	TR	57	F	83.21385611	20.30061599	7.475278768	2.749733673	46.66546984	18.72645582	30.84187598	448.422253	93.760006	50.32514195	14.07284658	15.00175042	54.7904772	38.92833896	16.73401043	54.89079063	11.96586691	29.2506386	59.70113708	45.70307824	62.01343047	4.429056929	15.98064716	11.38987436	7.557835303	31.35654785	40.79337108	8.439787454	6.166231172	30.21914005	12.1115443	38.92984371	19.85742767	24.14446265	10.64943996	8.77723735	32.0900377	6.734047664	33.24676883	46.21662231	20.53911682	13.98310848	24.31472409	18.6370654
U059	2/11/2009B	NM	DE	57	F	88.54040661	104.9387666	32.36977763	6.743317427	48.93485819	14.84735369	15.46530279	446.8523543	102.5179129	32.33756695	4.778688815	6.503260437	48.59260473	34.09798895	15.40614875	53.58116466	22.92595561	34.24684333	33.6979357	31.58187541	49.71184147	6.772786347	13.02059608	4.220288138	6.18617993	34.53272955	34.83521626	4.070594563	12.63072432	16.33171276	5.59211137	38.50088749	13.43145584	9.206462418	6.571761518	5.901921662	32.53669885	10.03380931	31.51304255	60.70645244	33.81649929	14.06680619	15.76509311	20.8010783
U060	2/11/2009B	NM	SI	57	F	68.74352855	67.17423903	22.45220887	2.668180243	52.8471042	31.85486948	25.88905822	450.6931305	90.7649279	21.29688458	11.1552205	6.882927641	40.60370088	36.4512717	15.45673778	42.95972594	13.5230031	27.64353375	45.20394872	32.84229395	25.39759463	6.113395131	10.06618486	8.93710557	9.089418523	28.59363888	36.71996291	6.060168055	9.151070237	17.73840269	4.027718715	28.97506837	15.73180091	9.192093427	19.26098207	5.310271241	24.91599251	8.746787955	28.29302545	58.72843571	46.79715254	15.55709535	7.459619267	28.95707597
U063	2/11/2009C	NM	CE	73	M	81.83207163	6.887530756	19.36498019	7.940173605	22.58644087	61.43526531	182.9495554	242.9464323	43.24264478	24.05409585	16.24726687	28.8131716	45.81467975	25.95228342	13.85769117	30.93631947	8.791979886	68.76692878	56.13806905	28.05755308	26.80060586	9.42240194	17.1236021	16.46431204	8.190562849	26.91043993	22.78242324	4.951392358	13.34287073	35.65259469	12.81014268	32.70474794	8.133195983	10.7830592	23.19686329	8.280429756	25.1351662	15.0417023	31.09181147	49.7212173	65.24828431	16.35635797	14.80280594	12.99554947
U064	2/11/2009C	NM	AS	73	M	121.1387251	24.06073029	31.02012491	12.87685201	35.67926871	102.2286109	162.7509891	231.7561278	91.08791832	85.00023453	28.01060995	37.10748588	43.59175884	51.71694765	28.74390569	32.17963977	28.44165686	44.45777832	39.30534162	33.12774051	79.70177971	18.70893018	10.912124	22.0423065	31.58932953	35.49273147	26.35129365	15.71373512	21.48098367	27.43281947	20.20691356	59.03266318	26.5282015	21.55615748	28.86219444	11.61924944	24.50786533	15.96337767	34.25702291	34.10341656	38.67054096	24.79487625	20.60309445	17.309293
U065	2/11/2009C	NM	TR	73	M	72.17451417	15.86610602	9.472639519	30.45472759	23.88539802	129.3737883	211.0243256	191.3810963	37.56469454	28.9454305	21.0250263	28.1301766	38.55960348	26.741419	11.94906858	12.97995732	19.93994327	35.50637537	43.88289131	20.58898477	25.14130363	17.36431191	15.92309381	15.02969899	9.628297333	36.74475016	25.6724716	6.61707118	8.33764696	123.447316	19.08412828	66.48222939	42.3411069	13.20695299	23.36634033	4.788470844	14.82215569	14.335334	35.61168311	57.51429092	63.78264519	11.86270688	12.09199525	15.88085373
U066	2/11/2009C	NM	DE	73	M	122.1580973	10.63358373	11.00376479	14.52312217	36.25974596	31.77339536	242.1328889	225.1568922	52.22412925	43.01960108	3.783105982	35.95545748	33.01466359	40.46712811	17.52772102	31.63318401	26.6158418	31.22567702	36.93856962	40.18622471	76.75014589	14.12151933	20.77965065	17.82039299	18.49817645	35.33830225	18.70345234	11.37306986	17.43673502	17.06329641	14.90342313	58.77079089	20.58222778	18.28823954	18.11343858	10.86496485	23.61809336	16.35508269	35.62458564	34.84570685	49.86076299	29.70658944	31.43459965	19.28584031
U067	2/11/2009C	NM	SI	73	M	130.6921401	31.58477051	35.0545374	22.67497484	42.48115575	42.17346126	214.9180143	274.7450495	79.8986679	50.5916722	17.76966616	52.22464119	43.84830655	48.02117407	32.03053758	44.2559005	30.05856781	29.77349122	56.45587578	38.83435156	70.24774262	26.95477454	21.61458447	33.1714484	20.98750247	44.04962823	40.43472583	19.98505029	16.86788972	19.94351517	18.53980317	48.66777155	26.74910561	26.56169542	28.08050408	15.64104209	28.43893012	17.41521872	45.32569808	32.54246785	64.05735337	18.65915179	20.96726417	20.68338054
U070	2/13/2009B	NM	CE	52	M	71.63445269	10.60027179	5.866174096	0	53.59522923	5.330946204	43.33785085	428.8443417	90.79465742	43.3471841	12.88284596	15.1952028	39.23510653	30.43757395	7.931030658	42.20998387	17.18190091	20.84432117	41.31765562	41.1808368	40.80410183	1.738036307	9.851623543	9.301701793	4.568585697	26.77441313	40.37260709	7.730640404	8.265256198	3.207470154	4.961410061	26.34094027	8.160620121	11.9310739	7.585464942	1.929025644	28.36225335	10.61498076	20.70370485	35.43222409	27.11278053	9.109528298	7.531915636	8.416749654
U071	2/13/2009B	NM	AS	52	M	71.69358027	28.21747006	8.939446534	8.479380321	35.20323373	2.064980179	25.06586371	526.7038105	114.1077341	34.93575601	19.1160518	10.34826223	53.72027611	26.236137	10.40344049	76.15541609	14.82286561	31.56127033	29.77571153	59.21986205	33.64558477	3.874001985	19.05883213	8.644568308	8.645025353	35.84647619	58.77262402	6.554579927	13.44379764	11.54529979	5.672011084	17.72122095	11.89763644	17.33665947	14.01984626	6.412213373	44.1787996	9.786059389	26.62964518	63.06228059	51.07368458	13.76851589	14.01369463	11.19600348
U072	2/13/2009B	NM	TR	52	M	138.701938	36.63601229	40.900115	19.89549537	68.99554608	34.06667135	59.59763977	378.3228552	101.926145	56.83443993	26.55586802	35.95738355	48.28929056	50.34061588	23.91629855	48.65877938	27.89277097	45.6599372	89.62009555	55.2383167	97.93963976	12.78673364	25.8448581	21.29005938	22.96833947	38.80758049	26.67891834	17.7521832	21.52925674	16.4387963	9.546700655	55.58852919	16.17334349	23.45668895	28.53018426	21.74271705	36.35587388	17.61328487	22.09716872	32.5995372	27.60127593	20.85506434	29.88067268	14.3198042
U073	2/13/2009B	NM	DE	52	M	76.88309426	11.12743975	7.14849171	3.428737769	27.31624142	13.53790458	36.98426789	496.9636705	117.5648462	34.97455066	8.488579476	13.46737173	48.42794847	27.07085802	13.29580628	45.22260592	10.09417029	17.81244802	30.51325388	36.92466393	43.40388148	3.698609367	10.92619696	4.615871042	8.403529516	33.21614129	38.51895434	1.215794333	11.28139824	6.591801778	6.2089621	28.09585138	9.769347333	10.85062763	12.83114353	7.927664845	35.08700223	6.979778841	30.31671264	39.97309075	35.69558117	12.85935747	13.18370886	10.6682061
U074	2/13/2009B	NM	SI	52	M	110.1077522	24.36112	13.74164214	3.749255217	50.01801174	9.900690371	1.899239853	430.476285	56.35414721	44.35600657	14.32992869	20.59741945	51.40148642	46.32479526	50.28252336	63.04931481	14.40901411	22.67193189	98.21574852	55.09198386	100.8586803	29.28861402	23.28818716	12.76086343	18.84178079	39.10580539	31.59500342	27.95219172	14.97254476	24.83668818	11.84240578	80.54632419	23.35003693	20.45200242	7.810618167	17.36288464	31.10508875	16.4955229	21.36111733	55.95418847	47.61132816	27.33551683	23.81823409	16.08121852
U075	2/13/2009B	NM	RE	52	M	148.3806144	49.88377024	39.52979183	32.12614481	73.43717997	54.81743744	82.60607663	355.542031	107.7390318	67.45079457	42.34885621	53.20505146	79.64606685	54.37686182	42.82685456	76.5202323	29.18269437	48.73105572	79.02743792	55.96974422	100.3564527	15.11274293	40.05358	29.12342621	24.50315708	34.23309454	27.10798527	23.75098491	24.6001514	16.68585158	24.59766018	64.23336745	27.12396898	35.39382357	24.16509227	16.31276546	36.41291251	28.76889597	37.76995923	36.64561664	25.12438863	17.35958075	41.47783297	24.891494
U077	2/13/2009C	NM	CE	76	M	130.2005041	12.03591677	17.77030309	69.78613701	15.73405345	34.71794862	426.569965	166.4330365	32.50054473	25.94504632	10.88308075	48.18654375	30.8662472	60.56737468	12.63708123	23.69763196	17.75013359	40.0112382	26.24401412	24.08066293	59.15803372	13.51379228	10.2577366	28.50300301	6.670413117	47.99553997	9.038728963	9.510705917	10.74389563	14.79774892	10.37684651	46.17981214	5.609575182	8.624336202	22.26760411	8.585824217	22.84687722	9.752665416	37.52973203	18.55866427	30.17569164	9.353046242	20.51193319	12.95096587
U078	2/13/2009C	NM	AS	76	M	96.94372738	3.690988098	22.39602256	16.08678211	9.669078856	131.3099452	319.5167515	16.07618699	6.273310115	16.74390894	0	51.54238171	15.48460738	54.22835609	20.70941661	0	12.70852919	92.06524285	14.41030734	10.22780211	50.38990794	7.990116237	19.23890222	24.94249785	6.387949644	47.83723524	4.411622865	7.701295568	7.532121722	248.7075724	15.26567793	30.30193378	40.56675495	4.595121438	31.5365607	5.875455731	27.2686272	10.64773964	41.35400626	11.15393451	90.40910497	13.26585885	13.74613961	33.4232275
U080	2/13/2009C	NM	DE	76	M	158.0449235	0	16.55891759	61.12003915	4.38963979	128.5930163	452.7174557	28.11251937	10.3283542	19.17315536	8.889252842	54.24842128	15.85349964	55.89018194	22.62024609	2.531155567	10.7483796	58.95375831	13.37385898	13.24212565	39.56320519	20.97031217	14.95163635	28.3461667	12.10082642	51.91188139	3.386570161	9.732871995	10.28634241	147.336138	13.44029159	45.48588061	34.09540132	8.535356861	33.89061349	7.208171483	13.68000614	8.952300597	49.15233376	7.159927181	63.15375015	18.40424059	18.92927905	31.59807108
U084	2/13/2009D	NM	CE	50	M	62.61216048	27.77756329	6.641875414	0	34.40317793	15.54048954	22.87689153	544.7858969	78.34595701	24.57198795	6.014713073	2.548106805	66.68827834	14.84608858	8.771448304	65.00638726	13.77334169	28.8916196	17.80288802	37.28256355	19.38283521	3.261226254	15.25474017	5.224991415	10.5687306	42.00475244	54.45809294	6.624486284	13.30544508	35.2565056	9.243570534	16.97853425	29.11280867	13.39730582	8.558967329	5.466608549	50.99143735	5.960569792	25.36629695	58.72936531	26.77124492	16.34604657	16.1623152	13.89984867
U085	2/13/2009D	NM	AS	50	M	78.58319981	20.59826183	13.26996111	5.889676872	80.89845761	19.84034711	33.72471662	520.3354069	96.02339121	29.00835659	18.62794722	14.38315262	49.9333807	26.86903818	6.754568638	54.07136072	19.56446774	18.15657848	44.32290405	37.44602604	30.63227924	3.146692584	11.52785144	9.415235939	9.450391467	33.05693483	34.34278648	7.680797442	11.49034078	3.851266774	5.441210095	25.73279941	15.45887194	13.65768672	13.28993411	5.543562943	38.70383045	8.758694969	21.49237384	50.66078531	11.41909065	14.58387517	11.2150243	10.50075249
U086	2/13/2009D	NM	TR	50	M	78.67520634	17.53313784	5.741357796	1.041931258	66.47811384	11.42296378	34.9857035	487.1938735	89.03604623	22.95034527	11.91673529	11.74713797	45.92702555	28.59349404	8.988277627	60.71861548	15.56161418	25.36236308	47.18441739	35.82046175	34.48920172	8.487512925	16.46994998	7.913128745	5.273690104	33.96193626	46.29050837	5.927084903	7.541444649	10.03305089	6.140781026	24.85069435	7.234324617	11.07247344	11.44698312	3.906563736	40.42073837	7.777288309	23.93346998	44.53674982	18.92932344	7.887711038	12.94954935	5.778143967
U087	2/13/2009D	NM	DE	50	M	65.29369271	17.25753103	4.748512867	0	71.45185066	17.59784057	28.6612728	470.065814	67.79035524	12.06318101	18.21546125	7.936863438	48.59804273	23.94588235	8.141222068	49.11698535	12.31656622	18.63153289	18.56738057	32.45760572	24.4222094	2.488623446	13.36107937	7.978990001	10.29908324	34.9690426	46.57473417	4.471938102	7.66274829	17.77696178	2.79910059	26.76777584	16.21451057	13.10715934	19.90709459	6.82125318	46.12773786	5.206167375	22.74850224	57.33244283	15.30052686	9.639801717	10.45173627	10.90021721
U088	2/13/2009D	NM	SI	50	M	70.65763143	9.40587912	0.7729739	0	23.84315345	4.88960755	43.59892283	451.5990217	77.59425368	15.4291111	4.259849628	18.02307013	47.17371938	28.21834762	18.42879567	55.00289339	7.880218308	32.23949606	31.28641309	40.31521878	34.61359447	7.011935594	11.65175699	5.715521192	12.65309724	28.91183675	30.26942526	5.274193891	9.431441024	17.19953521	5.587406598	12.80983911	12.91083962	8.991538506	12.32769935	5.731674723	35.65862998	6.940947567	31.03402074	72.18683013	24.32212173	16.4395618	11.52677603	7.480534061
U089	2/13/2009D	NM	RE	50	M	176.1569055	42.9953727	47.07824945	31.95800447	63.64649622	58.75302922	90.17049837	311.8308982	93.46907918	73.79650332	42.07776407	47.84253352	70.1857226	60.02825251	44.80536294	69.26507107	33.13908657	43.22205037	75.8059591	44.27168502	133.4343323	21.17912348	23.23391577	47.18406815	41.07810707	42.3546828	31.2660829	22.43601614	36.7956573	16.63592956	25.09057905	109.2788646	22.11527647	27.25829456	42.96423371	22.21656801	29.62234655	25.1135616	27.42998781	27.7863239	42.1066651	22.55675639	40.13639095	21.88920394
U091	2/13/2009E	NM	CE	49	M	131.547832	36.50229956	30.35801647	30.06043561	60.13145829	63.04777999	59.08153471	371.131507	98.02168612	61.04417178	32.05876341	40.37865045	51.2749668	48.28936539	30.91133987	40.19503922	40.24744094	53.24511401	53.76070939	61.63078083	116.2723498	14.05802826	19.80072926	21.50921128	26.96914823	43.89218875	29.788785	19.52190352	24.70776082	22.67555506	18.4547253	63.84001132	20.40156202	25.06126962	21.24496974	18.68547681	29.36959342	19.09504216	17.62807862	33.2307184	96.51393026	47.15450606	27.32564954	19.78110494
U092	2/13/2009E	NM	AS	49	M	131.176519	78.08825601	60.2605989	55.79237088	78.55085878	48.60794431	92.12690739	270.8435987	81.79152284	90.00925644	65.58576398	81.1288998	43.15287656	97.41455503	80.58353635	62.54578413	61.71339874	54.7696971	89.87245867	32.22886349	146.6880443	51.44892945	23.39094799	27.11150846	37.46056687	40.91167268	54.65793076	21.60022338	22.93346727	36.76471311	23.06789719	62.20236138	17.95576886	25.67420609	27.42262353	42.07955853	42.14497038	41.26335638	48.55625765	28.95116469	72.96093277	51.87086585	38.83076713	38.43201531
U093	2/13/2009E	NM	TR	49	M	70.33802352	14.4060426	1.901595677	6.025877366	32.36868476	96.71893267	37.62556249	329.1858143	68.90384728	30.12030808	20.73529308	11.95918622	32.18956494	45.15109167	11.42219596	32.00250803	27.28427007	9.024411075	40.64077268	52.93401598	54.81924377	23.11422366	13.13808881	12.86293539	9.687337189	31.36608948	31.413076	3.792661345	13.90462901	174.8693172	15.08690108	50.08545057	15.77532256	16.27321631	17.36506319	11.93122642	26.05793151	10.11548264	29.36847758	26.32293342	35.90016261	14.38384248	21.86428458	15.27448254
U094	2/13/2009E	NM	DE	49	M	95.39366705	29.01837424	19.14628098	11.03884179	62.19169389	47.73197966	40.84997792	415.1120518	88.26084213	47.19145676	29.27829407	22.19146862	39.91758596	38.4230619	15.9509439	46.7799762	17.91137193	36.54934239	73.72810572	59.27605055	80.7368065	3.840850651	34.40841687	14.34163576	15.04646176	35.02744448	27.15678125	12.73039012	17.27699122	48.52826657	11.82271007	41.01827383	16.53271959	11.03866908	19.64028543	17.10257597	33.59328537	15.60250326	22.03782938	33.78623928	24.64399293	12.02883981	30.71207375	14.91419015
U095	2/13/2009E	NM	SI	49	M	321.2788092	71.65823731	77.77733806	69.17932579	100.5489186	147.5429382	23.00839368	244.0456462	132.0971375	112.8289132	61.37391133	67.58306775	75.81658377	105.8401885	54.06135837	66.23934257	69.42930596	26.82527376	63.37866645	61.46392911	207.152678	60.33104427	66.60269263	53.90128086	30.10414776	48.31247311	36.66542685	26.76123477	42.28969902	31.50556566	34.25309624	150.3366735	42.74638025	29.215459	24.56871841	23.88063751	45.0068969	42.5360122	35.07853396	52.91481742	38.51964896	27.36546174	59.06890701	51.14153748
U106	2/18/2009B	NM	CE	52	F	26.7876189	8.779059695	2.193867388	19.04213982	20.83005914	87.76472255	124.254708	137.5779438	19.35644448	11.35234001	7.644451083	10.80574989	35.08668662	48.68290682	33.12122719	10.55617098	26.43738559	32.32426422	33.54263828	24.33139561	37.63852161	29.16865544	25.84960711	8.39233298	7.819078734	26.34142192	16.61819405	6.538117877	12.38058954	171.9381162	31.95199484	33.52287768	32.8592531	8.507512395	11.97632037	13.63455593	17.52440464	13.01965442	30.59570295	9.125092057	70.34053225	22.40631375	20.87882934	37.88398224
U107	2/18/2009B	NM	AS	52	F	143.2290165	5.378851185	18.13139687	30.57991818	37.25475031	21.26102907	247.9907855	259.6317341	54.96031944	34.48686357	16.37498471	47.38391479	35.44077479	30.95036838	11.21773364	38.20695933	24.92068862	48.97285291	49.82130286	57.31857328	43.58893538	13.76608189	17.55967852	27.37947615	11.62944736	44.55644421	19.17871762	13.3567255	16.9385384	6.93075427	8.191729111	32.21417899	17.49023051	13.3048019	17.54974193	18.1555452	31.19138408	20.86807217	40.88550801	38.05142003	31.01824136	14.05803896	17.32461728	15.07411798
U108	2/18/2009B	NM	TR	52	F	116.3565041	11.16518518	10.48447169	31.52075695	41.1690997	26.00010396	193.1761847	228.3507303	53.34997416	40.16280756	5.108049911	45.67464162	23.59420238	41.66177933	12.88639101	13.71367476	28.6189238	48.23115783	59.14975381	53.22436908	77.92340988	15.101788	17.87460018	27.06307128	13.60252837	24.79352188	19.42847919	11.56044763	12.14462069	24.38710746	22.76977342	58.36139339	10.01254545	10.18142607	26.85309092	5.840827293	19.93755465	12.02084141	30.63721407	28.91265174	43.78475258	10.44892444	22.96038304	17.19359606
U109	2/18/2009B	NM	DE	52	F	117.5651038	9.192713354	12.16682095	8.985705121	14.90286848	12.54640957	121.4345704	190.0792304	31.75907536	32.45540802	11.29499936	32.61831613	55.53583613	39.29239942	11.6781044	30.22991596	18.99188017	22.85557185	22.21908425	32.85975677	55.85526066	14.41295367	64.3029849	34.69720121	7.357390757	36.74937485	17.77459175	7.458538552	12.86147338	20.99567124	11.91704594	35.13855618	20.0680595	16.10454514	29.21400714	13.44372501	23.45947353	25.79917825	38.31387013	33.1940621	79.56036204	23.27899609	15.93418929	23.2483512
U111	2/18/2009B	NM	RE	52	F	157.8301999	23.09146575	25.31762666	38.11828454	41.73491716	50.30416229	143.2319822	244.0725641	76.73538638	45.24311413	16.31012246	48.85318734	47.34248883	58.13004202	53.87304712	43.43550604	26.41636828	41.43963231	52.58027455	45.10536405	152.2933073	25.39103747	30.33663998	37.08726062	21.95393229	45.23612216	26.96090898	19.49099565	20.37416065	40.05256485	18.9882955	110.6966416	17.99124636	33.57359333	21.73663169	23.88708852	22.78478394	20.78075772	36.40825505	39.17247698	21.59023388	29.87104357	23.43290289	17.03334691
U120	2/20/2009B	NM	CE	52	F	84.08924663	6.658045167	14.83355625	13.73565859	42.88709907	40.2079826	208.0654082	317.824242	62.66997329	18.28275984	4.161838158	23.25874143	42.68576176	31.78377747	9.240079669	36.24923568	12.80510729	59.3658935	53.573427	48.36615411	16.19365397	7.132377573	15.97704364	11.03772447	4.293175105	40.25361141	71.64497752	5.944731017	7.510320152	15.07018581	6.111833727	24.64519735	20.01819435	9.248902388	20.53419882	4.878296988	20.05861012	4.724923748	36.1395091	24.96118291	83.95954333	14.25369772	10.7506814	28.90221821
U121	2/20/2009B	NM	AS	52	F	77.29521381	5.221971424	0	0	6.495645125	60.93331939	261.3245053	244.5355653	34.57324496	0	2.105124859	30.51006195	27.44242979	86.65533807	25.36206053	19.76444283	3.626392574	99.87860142	24.2592614	55.58807702	15.81419412	0.414262242	5.063761728	16.25066536	2.590229852	32.4525272	40.27412749	4.200094978	3.871128359	61.4612874	9.703970935	14.47928675	60.83763287	7.347523425	21.19189069	3.958812758	22.39902784	2.871797506	35.88465436	14.44163804	69.2292194	18.48696574	9.166453389	92.76448079
U122	2/20/2009B	NM	TR	52	F	142.7386916	11.65312834	22.38711731	14.93633047	25.37257384	153.6388006	229.3272476	212.6642233	73.53708043	60.17446924	19.20437045	46.4373405	36.69590472	51.56120823	29.85993088	34.45332331	14.08714877	26.77465121	45.11275852	62.86422746	114.5860364	18.48921482	10.9706394	36.26786026	9.052473643	38.38192195	35.58367367	10.96824689	16.87332063	20.2862723	17.16686366	78.52253153	17.74005845	23.61763058	31.76066348	11.76654333	16.7562051	16.63984611	33.49196076	21.3212477	55.59124781	19.38795793	22.59236692	23.99000805
U123	2/20/2009B	NM	DE	52	F	127.6811408	8.911405845	5.171513065	22.19722679	27.01544359	39.46075019	226.3628696	200.5115254	28.53393234	8.980776289	3.371909854	27.57156938	26.24917462	52.80862119	17.82991928	28.21152474	8.99588043	27.98380234	11.50496302	35.85839756	6.483997702	7.165077196	13.36126063	9.717811521	4.868000195	40.71967631	49.38698805	5.020473685	4.655656141	23.69070993	4.072688062	15.12888496	17.99940061	7.1427315	17.04950842	2.863368141	20.67434842	6.732737083	40.54133981	22.35017915	49.37390614	11.88499871	7.724783515	60.38837421
U124	2/20/2009B	NM	SI	52	F	136.3541559	16.8103092	14.01109825	28.81548469	41.46749512	15.42266921	269.3079129	257.2147556	56.917696	19.6113933	5.939947154	27.35058988	37.07959967	31.84997299	9.81543073	23.96146553	17.26328761	48.84778751	26.22546178	41.9018485	35.60040636	7.863221152	19.22429836	12.3860436	9.106588667	36.32556461	96.7202883	6.459229444	5.793245082	5.089645809	2.407873804	31.03085658	8.254990341	11.36026734	18.79630248	3.441615103	19.2398229	10.00358391	33.5768007	12.94408017	55.23109673	7.974400823	8.663984781	12.78753661
U125	2/20/2009B	NM	RE	52	F	88.9854788	40.33767179	36.46011857	18.96349716	42.5286226	50.26588069	194.2339071	226.1050586	61.7815406	33.14157544	22.74602074	24.45565672	33.22765927	32.41402385	14.30474415	33.90587401	12.93040745	25.27854494	24.33147621	34.38845725	41.10058986	13.65355346	29.02137299	20.01750998	5.489804905	38.26127328	73.25797153	16.15199583	18.33765502	16.94665913	17.28515463	36.46920099	18.72779664	14.14190563	21.29984113	11.2852832	28.88010658	10.97868847	34.77307285	23.7687594	46.30672553	21.23032621	14.22996732	6.972526807
U127	2/20/2009C	NM	CE	71	F	74.83628773	7.009273242	4.373195867	0.180539337	74.00894884	14.74622012	31.91566713	504.7520232	65.53400613	14.36541939	14.8033271	9.519916146	49.13094082	28.59937215	6.824425599	56.9042462	15.4748371	10.27841774	26.62127868	31.79841788	18.93835803	3.293825787	15.0972005	6.780943524	10.09863385	36.63399404	46.1570556	5.987201474	8.86611546	6.372495472	3.224702533	21.89752936	19.73022039	14.3020756	14.11013578	5.081386696	46.05712068	5.245444435	28.69746584	57.68329948	21.28468151	14.63639121	7.3147609	11.48383338
U128	2/20/2009C	NM	AS	71	F	344.4647545	65.04743201	44.63385253	74.59090888	107.2683991	140.3758252	93.39434003	167.7483062	72.99198363	91.17747369	25.04219856	80.87543206	89.49232752	143.2379119	52.13797727	54.94322905	27.42962391	59.348496	103.1065204	47.47808808	261.2240599	69.21921879	33.60830354	65.73796919	54.86144177	25.08010681	34.06738115	42.61043992	47.72505378	54.07424856	34.86022729	199.250019	46.12885883	39.16491218	22.92003984	28.08005787	45.88148866	39.3009742	40.63002417	33.55782541	82.95182203	58.50382545	85.82551676	41.29606384
U130	2/20/2009C	NM	DE	71	F	63.69029621	1.285713588	10.7323828	7.942678661	22.07256751	23.95789261	36.99760585	338.630621	57.48120017	25.8883059	4.299466883	6.852796731	41.17460857	23.84240824	10.73424656	41.76005133	11.9485773	12.19070757	22.76693669	22.10675639	24.98948599	4.247170321	11.11933241	11.7772247	12.79330582	33.55462262	32.19705411	9.911283451	12.24530295	12.5723047	7.90224601	18.5409332	16.6418829	28.12284239	12.22362904	3.75805905	26.82396948	5.892072941	28.20076566	41.93867751	10.95569405	16.26234636	16.58744174	8.951691032
U131	2/20/2009C	NM	SI	71	F	78.95269339	19.91031209	17.43302307	4.031762199	49.67836087	8.118267725	64.16119857	389.2300843	92.2888707	33.9761282	17.16540384	26.93423487	44.27693835	33.02509867	19.17911747	51.92436704	15.2222125	35.87723606	100.0699917	38.00696091	50.44874789	14.80031665	16.99809966	12.32445836	19.94194277	24.83455336	34.83468566	10.1684124	11.78350599	32.55327916	9.669821283	42.86589533	14.60895331	25.65171755	16.59824391	10.48699858	34.91294201	16.08788159	28.42330649	34.93329113	33.07217384	16.25269258	16.50605584	14.33661033
U132	2/20/2009C	NM	RE	71	F	97.38150497	18.77905798	11.18499265	12.91506837	47.96342557	21.72354806	48.11508423	566.726304	108.2317835	41.98691022	30.99167157	29.72014807	45.66857393	56.22491498	15.53447436	66.18276049	18.18157842	29.14316786	106.0044622	33.27874958	66.92039366	16.03617046	18.53867	12.97636268	10.71446166	42.86618336	42.46443404	6.706404147	11.7146606	13.72617165	17.47057422	44.83647056	8.837407629	18.56009728	6.21697891	7.821566712	43.63024333	14.9505483	22.99966534	38.2117523	20.53325399	18.96934908	14.85142534	11.29592249
U134	2/25/2009A	NM	CE	54	F	63.67435334	27.51180087	7.915188102	2.313189675	18.34461112	6.322647617	31.00459026	322.9280072	38.46783306	12.43995985	5.257987019	9.054774023	53.23850318	23.75495199	9.851694547	49.50608152	16.18214702	33.38351411	33.84784222	33.08938428	16.69624274	3.781770863	10.37603375	7.840925406	9.13651621	38.67151415	34.72218046	4.333540334	6.577880708	11.30702658	9.531050938	16.86035135	8.83219693	13.56900964	11.25296358	5.916230748	36.73344682	3.869665306	28.15836463	59.28748018	9.583466858	15.93249645	14.23961814	18.79292465
U135	2/25/2009A	NM	AS	54	F	59.35073515	27.75815614	5.519425511	6.709241573	27.22843428	3.31831401	33.52379286	326.6315663	44.69634216	12.07494538	14.29171299	12.73980213	50.68700881	27.87150701	15.81745034	51.46680491	25.73009939	38.67945177	34.58265377	39.92687715	18.67988313	10.08478224	17.1925019	11.04605815	12.67016663	41.84655933	32.43920046	8.246738829	16.97478039	11.29524214	7.098505175	18.99695511	15.87201322	12.98483334	12.15908269	9.042556749	37.08650715	8.145308725	21.17533653	52.76434117	16.58255921	10.23255098	14.08445301	21.67204487
U136	2/25/2009A	NM	TR	54	F	240.4842124	56.50681416	56.08121266	24.89744394	99.70661166	43.93443802	29.52986726	269.9462269	121.5919884	65.25671516	44.79835985	37.93475993	76.51674459	103.3171355	47.86720982	53.63422514	28.82495984	35.92380941	66.4870956	56.50584965	185.9077574	33.303219	23.10667004	24.54463745	30.4238205	32.18337608	43.93044121	35.03617336	39.20084149	55.52026267	27.3854352	151.7999425	52.64565389	36.98143277	11.83333483	18.58250232	37.60840664	32.38946537	57.13014024	39.74261481	64.55620097	23.43940287	38.88100086	50.22854441
U137	2/25/2009A	NM	DE	54	F	170.6705346	31.07734583	36.3939716	21.20818563	65.67348372	23.05372256	26.33959819	392.5839448	104.86652	82.03035611	29.09820943	21.25433709	57.37576048	59.45918045	31.68328996	50.66457834	24.77055717	58.90353822	38.94157215	54.29782692	132.8795993	14.49770956	11.61190164	24.10099734	19.67718841	27.2090498	28.31173738	15.44739678	18.01385505	17.73132679	19.9136682	97.70876505	6.044464223	21.17059375	23.14886143	15.51712175	26.98907637	18.37186767	24.45233783	42.47097697	27.86103591	15.69191018	36.24702123	16.37528462
U138	2/25/2009A	NM	SI	54	F	181.7395227	54.50138064	54.27879308	31.52202409	70.76433174	61.0873823	77.64867702	291.2301848	101.7058211	67.3078739	51.98167875	49.22989425	57.73489649	57.02763995	43.52531494	64.68705663	35.84053659	41.74183362	75.37779029	43.78279214	135.0726818	23.57392215	39.11621176	49.50017728	38.42946708	52.27550112	29.0954661	23.08386316	29.1182421	18.91517486	30.66452767	88.31461019	24.32765592	45.63351611	35.45920542	24.77240993	35.6325951	30.99602813	40.14700525	42.0229172	24.96567123	36.08670226	43.34383481	19.74309357
U141	2/25/2009B	NM	CE	66	M	65.7385244	10.14173541	2.454907454	0	35.53695038	2.890884143	0	574.4232065	81.60743836	22.5466654	13.40021881	5.002351519	51.66287168	25.49339461	14.04039795	59.8724888	16.59095394	18.71727616	86.43927275	34.04907365	38.24293045	5.875342478	16.90077605	5.413283677	10.82314684	27.59543626	44.22778733	5.023632891	11.54623376	11.03659473	4.201543106	24.47477016	5.05538568	10.67966989	6.584823141	3.704189765	36.96003724	8.601809052	26.77846395	49.86512097	2.461269353	9.295210728	16.84154664	7.693015296
U142	2/25/2009B	NM	AS	66	M	131.8699097	11.60804614	5.121032006	0	31.78942664	3.657956903	39.37920089	497.2657728	75.43738727	17.30481208	9.526096974	6.285017047	45.92079605	30.42874669	9.374753236	64.4493974	12.29936033	25.87442829	33.18421544	46.59837085	43.25495339	1.977407372	11.32272693	7.341576155	11.35976916	39.0131659	49.74150385	1.950813734	5.209349282	9.646207261	2.369348938	26.08894585	18.8076827	14.14803992	8.625410014	6.060539361	42.62244706	2.142294428	29.46668597	53.73571992	17.70254318	15.13764055	10.83217311	18.84898539
U143	2/25/2009B	NM	TR	66	M	97.95806931	12.20796941	21.51211183	4.640162385	30.39075693	29.07904449	52.40437114	412.0714993	107.4271532	37.5245026	12.98127854	17.82839587	43.90748383	38.54848534	10.63209509	45.92851674	12.61793086	11.342413	38.66809537	40.42218839	71.03914381	11.1455637	18.62772838	16.65035107	11.52846429	31.57382316	35.61782721	6.162033389	20.85487382	11.25696527	7.761621298	50.35351644	17.30479433	15.8206934	13.84556153	6.358652089	28.46855103	8.469273444	20.33910002	48.7453005	20.96661398	11.2800552	19.73236101	10.88114591
U144	2/25/2009B	NM	DE	66	M	85.97016958	24.33177513	3.59493851	0	71.93164856	4.585099989	25.48278789	506.3938914	81.53501289	15.5985822	18.28981395	3.695544079	54.50795305	30.72608109	11.48138547	68.29553184	13.79250244	24.53079067	41.921116	32.49195695	26.10125849	4.391430273	20.41903374	9.159014583	5.76396104	35.16796329	44.78705114	6.229505294	10.66014414	30.19424808	9.270012705	23.22643227	15.30435671	10.44080813	16.9582589	2.340196712	42.35936404	8.356969459	24.91001912	53.72744599	30.79190007	12.06497587	14.92580878	15.05881231
U145	2/25/2009B	NM	SI	66	M	151.5783649	36.74050261	30.48150522	15.75033746	53.57371854	46.39252922	57.721558	288.5883998	99.34139107	61.00808729	28.26241327	33.87828857	57.45056012	58.69182723	18.62960574	39.0325525	29.82864269	49.50919295	34.89666923	36.35156083	113.7743645	15.45127	19.36027344	21.24274275	24.38104225	45.42489684	28.31446939	11.28098365	25.83575354	16.73107899	13.983887	80.42527063	26.37553413	17.65709538	25.5885212	8.72112439	28.44726292	24.29122392	28.90374181	35.34479578	43.08442041	26.4156771	32.31613449	26.38870776
U148	2/25/2009C	NM	CE	57	M	89.37647478	15.391667	5.191126658	0	46.47154556	42.71524292	23.33862581	506.9872674	142.4638253	52.59243081	8.274536801	8.109654457	57.00418412	42.42826821	11.17626577	58.67322479	26.9440397	51.26795121	29.63321779	31.03073398	41.02860849	4.070280967	36.47530083	11.67061556	14.37506754	26.48177146	59.61676222	4.647452918	14.60777007	37.83278696	13.78604524	36.68829079	18.08378208	19.87036542	34.22160276	17.05071649	46.3852134	19.68536365	25.18224393	56.5995698	197.625512	80.55220471	22.80896945	18.78831089
U149	2/25/2009C	NM	AS	57	M	161.5570367	18.39038269	26.54358284	17.9890517	34.34024643	57.84684569	59.18961806	386.6928016	121.8248343	55.10656117	20.31529416	13.55978882	51.75051434	44.02896178	19.33521149	38.97087725	18.86912117	19.28366817	50.92492301	28.56586975	97.48228272	5.986657287	26.95980272	15.34028046	23.61572264	40.08798704	52.37523409	17.12837044	11.34365113	22.59973267	16.2546259	87.37875981	18.39514383	15.7021035	24.12631862	14.15905142	37.31250845	17.7746619	35.65937334	45.65561718	108.4251637	20.22184763	22.71039252	17.08067336
U150	2/25/2009C	NM	TR	57	M	146.1309346	30.97162275	23.41859583	32.38439269	67.14830411	94.53806738	21.7297642	383.8451375	102.9807933	86.8841814	11.96007754	22.06002404	62.41769793	79.6596019	60.50410568	47.47370783	29.93969766	39.95663227	67.91045249	45.32313016	148.1618004	31.85068288	21.70754099	27.15542101	27.83049475	35.91221781	39.13817851	33.18982218	29.57884669	34.14585705	12.79357549	99.44152816	18.25170516	18.92404413	20.48003194	27.16259635	33.50290151	26.96042856	22.94500799	53.65005274	68.74189154	20.78850632	29.15324649	22.99390976
U151	2/25/2009C	NM	DE	57	M	46.24356836	0	8.755741199	0.909827689	17.40440116	82.85512247	23.36554633	159.8574433	40.27223964	12.18333711	25.32770009	25.89926971	68.80584464	25.4200438	30.43415964	51.85770825	9.664596503	19.75067125	37.39385609	22.89619924	34.3524231	26.02981161	32.68147958	55.49032251	4.924787274	32.17273332	47.53021186	5.193236414	40.49730951	73.46922773	11.58663767	41.29366215	57.06925815	58.1978048	11.14633729	3.263287668	27.03831354	5.619081123	14.70334276	33.97578305	80.51175884	28.25983367	44.3910552	4.570237573
U152	2/25/2009C	NM	SI	57	M	123.9529191	4.042920278	26.60905512	26.94672426	23.86782683	29.74032762	317.3203236	148.4755685	41.08775599	13.1134477	12.35426585	45.24882187	26.07691391	48.25852395	12.96782515	13.0979994	13.01515634	25.56502688	37.78701495	80.05868879	53.16960528	15.69705773	9.272409195	20.36776019	8.408262836	30.55857062	20.96444699	9.402283423	8.124078735	1.734833255	10.50776916	27.00191336	10.05933605	10.74531293	27.34616767	10.55469324	18.37781137	13.42048147	40.43673035	14.6663639	73.87680044	15.43758135	15.01419208	16.72945293
U153	2/25/2009C	NM	RE	57	M	186.2149822	35.84710222	30.79558364	16.45733113	37.69150709	137.9821653	5.054479391	276.1739637	86.3362284	74.67832259	35.42824478	34.14096988	60.75819269	66.63657795	38.49823596	41.51165555	31.0647487	30.28004138	77.77983898	32.29852395	154.9190687	4.145355009	30.55216852	16.91034361	27.70254981	22.9117979	37.63943912	22.77886199	19.23518745	42.94933321	25.04292732	105.3153535	19.2041247	24.59574376	25.73810355	26.72458878	40.48691157	32.10460226	22.25225194	48.78119146	74.15290968	42.8530024	43.03524326	37.78345399
U155	2/27/2009A	NM	CE	60	F	70.90612169	0	8.578378734	12.19062295	0	230.9674742	91.51292845	84.77950031	2.088604806	13.31445673	0.793872552	27.39234753	24.8165548	38.45530266	35.84575042	10.78618956	22.65332515	27.55722288	14.7041587	35.74453884	10.64712229	13.13589392	8.432224162	16.6168432	6.196735037	28.57165231	13.96881045	5.45737108	9.73149819	22.23967695	11.07608252	11.45035342	28.97174192	8.056896558	30.12277182	6.737071917	13.64338681	7.236182348	35.96788129	11.51779259	180.1273267	46.49389815	15.45629829	32.66107347
U156	2/27/2009A	NM	AS	60	F	204.8625239	9.041886293	48.18311629	39.52827142	30.85932809	31.39098036	149.0347821	126.2542933	47.67988752	37.71206587	19.07001037	32.30680343	39.1876887	61.84936537	22.93931281	7.618681741	48.5897215	56.91297918	39.83857305	62.13109038	171.0328478	37.59947413	16.01677084	32.14499803	35.10491872	42.04933975	22.13430556	22.70042221	19.19769824	29.44554585	15.70393839	110.7854233	22.3814797	11.87700385	16.18980292	17.89338054	23.4969043	23.29888666	24.47753247	22.24107197	40.57933741	22.28221622	40.05099522	34.81976144
U157	2/27/2009A	NM	TR	60	F	101.3075293	0	15.59797653	14.70051147	10.94761811	13.61551618	415.2012909	100.8638391	19.17947276	13.66731962	0	56.69815647	24.07427028	44.29929281	10.71737902	19.96086841	13.74362774	17.70549581	22.46852495	68.72621542	31.34432679	11.27134615	3.776014021	22.43937299	2.470441372	35.60085534	10.59072022	7.940274098	6.34346961	7.543734625	7.870885871	17.42875199	9.399016601	4.19087454	24.18815153	9.883338917	13.00115976	8.769574946	48.46562361	8.035735671	55.83326133	12.50990853	12.61814064	14.08844611
U158	2/27/2009A	NM	DE	60	F	115.9279242	0	14.99593019	38.62846956	2.992651919	3.575558439	326.5404697	128.5822813	23.79998535	15.11189718	0	40.83001663	21.84296064	52.0492592	20.09353481	13.90851705	11.07305133	46.71095378	20.56852843	64.44175341	45.69115842	15.59494662	6.710472005	21.92333862	2.732957344	44.48798237	10.14070127	9.326691077	5.451619636	0	6.323813742	35.34393139	11.23789982	2.83315801	29.04241102	6.301027626	19.75336287	10.31482107	44.84411811	9.366014958	50.13012818	11.7822235	21.70348224	17.00317189
U162	2/27/2009B	NM	CE	77	M	121.6550486	27.69973435	21.37354811	14.61467673	72.15210159	153.9829184	125.7266676	384.7433087	83.77095943	65.23219519	50.77666415	33.45234655	50.65449473	33.16823629	19.53985739	45.76134895	18.7040157	40.4789602	57.65624628	32.02447728	81.70716563	0.719600981	18.58776004	16.12919544	18.93310239	22.91889675	31.89120247	7.198715363	14.52602209	13.52917289	8.907315926	58.46693841	18.35613266	21.03244072	11.81081274	12.38120553	25.90682582	16.5735737	19.96619258	32.13243428	22.01218639	16.24459034	16.71458661	15.65601377
U163	2/27/2009B	NM	AS	77	M	72.25899916	16.133058	1.410253529	0	48.05340744	12.24427549	22.99487971	542.5634756	92.58519387	25.86685867	22.30397404	3.595338461	58.07674564	32.0300115	18.77153453	79.70227885	16.29924381	34.20238761	36.22140032	47.63585079	45.75022774	1.754912276	16.89176983	5.446072336	13.99324561	35.50768648	37.85211745	6.464280779	12.260096	39.09872714	6.787525422	27.84705047	31.96629409	16.62157904	10.03109007	7.215418688	47.00662233	7.874250199	23.55895775	55.56799073	25.34586348	20.83332014	15.02142729	26.66375666
U164	2/27/2009B	NM	TR	77	M	69.99063835	11.45691884	9.622768554	1.759702948	48.3185705	109.3207617	39.89973851	427.2792705	94.06188623	49.45483005	20.03348166	10.90726078	41.14160292	38.09293398	24.95802552	25.73931279	13.74157076	29.05780581	54.99851459	46.31606586	64.12375204	17.48499154	8.281357975	6.178733173	8.515277186	23.15115622	19.03494524	9.499799611	8.705446077	14.90878315	11.47516729	36.57803006	23.22906652	13.62735043	9.566155335	7.465897316	24.09127264	8.471835578	24.88587969	28.33492149	59.35010247	19.26235945	17.54263893	25.50501348
U165	2/27/2009B	NM	DE	77	M	177.1886991	69.73186546	32.52589467	46.06871334	48.45545674	103.6922962	47.90994719	124.6463861	73.41711531	55.53383129	50.04099884	47.61944607	36.45184979	70.81965729	44.51401709	48.7747655	33.56445657	50.88378295	46.94622943	39.02510754	121.4270298	24.38588885	34.97531065	44.48698854	51.43390566	23.70627541	15.04708839	21.35266848	42.64581695	40.77091905	21.44610218	111.0319203	34.07964458	39.07731178	22.49831838	30.23728466	47.9695645	31.10977469	43.32047305	40.12441919	56.67432651	29.60436411	30.45378397	28.84649093
U167	2/27/2009B	NM	RE	77	M	65.5019371	22.98421714	35.60430424	32.75412688	53.01074337	28.52691676	46.13757961	314.419223	78.34972499	55.76652628	25.81657789	34.75871814	44.56114518	54.01016364	30.5484549	39.16848307	22.03718457	31.98073754	72.78196012	48.67644928	73.66340612	22.87925921	22.27652615	17.79629899	20.40447899	40.22062007	32.80811726	19.99618858	7.33870373	16.80829502	15.09635286	47.93943486	22.50685505	14.3136481	20.49292179	22.60406733	24.13538197	24.89895117	26.031347	27.87809843	40.49881708	28.99890609	20.08381502	10.56250137
U169	2/27/2009C	NM	CE	75	M	86.70220844	2.843015831	27.32937353	39.27143341	10.15344949	2.384560327	163.2538945	155.9446725	26.83233999	26.83650373	15.66765308	46.44527849	36.69238918	36.66753934	17.32823422	36.57890818	18.89037216	24.56691102	13.05028126	53.80537957	44.69888236	28.33449053	23.15419605	20.77109537	11.42031843	31.63884044	13.80837886	9.912750449	12.73643481	8.327969702	15.72738463	31.84744934	7.665902916	17.55690272	28.70870803	21.3404309	23.3457704	18.35871032	30.00273395	47.08444609	30.5559757	16.58993772	17.93408155	15.19214557
U170	2/27/2009C	NM	AS	75	M	131.49284	5.586295849	21.16113383	48.78493406	13.01078726	23.82426466	351.6716305	18.47334585	19.28211977	19.71075498	2.50535317	64.53196848	22.63556359	47.91137669	3.370451412	8.227832955	24.84427681	107.0377393	17.28919555	58.15397383	31.66200982	8.27874218	11.11779406	35.54511597	8.79378777	45.79658497	6.785882388	6.673694801	10.47618546	12.00821724	11.06855398	41.3042108	9.08603398	8.90347875	37.99855308	7.601610742	14.49272206	10.90537908	37.94899988	9.795797795	18.10497739	12.46626593	9.625536638	7.2120821
U171	2/27/2009C	NM	TR	75	M	134.5392768	19.09153863	27.61429204	16.3739244	43.3545463	79.09603741	286.8501946	79.70031703	35.79631263	24.7497916	22.37817575	48.27516905	69.67654546	68.95700373	24.80623674	30.02642671	23.26369695	14.87615908	49.03453425	45.1257268	101.3071818	19.40264168	29.36999111	42.38789704	16.34189604	36.93892272	11.8598079	18.83845788	20.60749945	28.33096677	22.30323701	66.13521031	7.082028135	4.808062151	27.82194742	19.4687952	19.22444107	21.24823068	32.85733117	15.25067625	28.23117458	13.24857921	36.88104425	20.67544103
U172	2/27/2009C	NM	DE	75	M	250.3842098	3.457978378	18.57819722	20.43429629	14.28016552	2.592583902	366.103251	116.5748385	34.58143043	19.99172159	6.343842034	55.20668868	44.27819913	80.74990732	6.263008073	15.51874548	8.817276379	41.99259176	21.77783467	48.0137114	71.20519135	8.755144396	12.49844099	29.83069067	10.16090936	49.26843436	3.980926454	11.14719117	4.113076043	21.4292086	12.60529396	31.84565572	12.68932868	7.690391638	31.14791926	9.840062393	20.57110762	8.850551975	50.44729959	17.11382734	24.28254181	1.556090665	19.65334178	11.28106568
U173	2/27/2009C	NM	SI	75	M	188.8670035	0	24.21023521	18.04859934	13.80404935	13.66493361	406.2095634	115.9307631	24.73766769	7.002000422	9.200466967	64.0131935	16.42729459	65.70913003	10.02119814	10.28403818	11.5239728	10.40401932	32.95151329	52.01178274	37.39046983	7.451460056	7.848291475	29.74405738	7.760362114	43.1924335	2.965009482	7.435705654	7.00973147	27.11670759	10.06264313	26.39596327	6.144894629	7.814983824	31.30387941	5.703033273	22.42582679	9.48690083	55.61200372	12.72126355	20.0297684	4.879952841	16.39695105	7.335418978
U183	3/4/2009A	NM	CE	51	M	89.42998728	15.35693877	10.61797368	0.51804963	71.45716766	0	35.08681152	561.6514179	94.65543928	19.13980318	9.204699611	2.370922348	38.06394821	14.08365508	8.231996602	60.45827167	17.66219727	14.83002105	43.96015613	60.65901411	28.11938752	0	9.362350677	1.501456021	5.809654022	31.25680351	28.24954504	4.485552039	2.241944795	10.14665935	2.757786939	20.09130407	6.513187426	9.994723728	6.845666352	2.463353636	34.67644562	3.926593343	29.11059591	46.99357164	12.29864945	9.364147022	15.5333352	4.169986241
U184	3/4/2009A	NM	AS	51	M	44.9161935	12.97056032	0	0	42.91649994	3.186868906	0	588.9350678	79.39649395	14.03834296	14.74177612	0	61.70438367	14.21761718	4.572851978	77.08194068	10.88714086	19.6933775	90.7736307	45.21707903	8.563011899	2.48098376	13.69011633	0	4.378646489	34.76307159	60.8266452	3.391487293	8.601878284	6.784274552	0.644997564	0	14.43934306	12.75432785	1.604772344	4.318258573	48.08729868	2.876014957	25.34316318	61.54351194	0	12.82048388	16.1103752	1.433663024
U185	3/4/2009A	NM	TR	51	M	77.67369137	3.986338536	0	1.603501223	25.04073692	3.582011399	46.83217314	568.4154434	117.6229174	20.72632202	12.4152974	13.28439448	52.73103092	27.1487879	9.276408002	55.78793997	14.71615838	31.34311093	13.94072269	43.17659632	33.17341731	4.16252271	11.82682585	5.453372168	7.747227058	31.27204968	35.92107218	1.621106906	7.147480109	18.0381682	5.045099097	23.80005874	6.159147118	5.255886894	9.929432426	4.107937883	37.48570692	7.065547756	33.07817396	56.76012131	2.43966335	11.77434152	13.74648874	7.104913032
U186	3/4/2009A	NM	DE	51	M	120.002679	9.874239293	16.60354655	24.56257707	54.02299958	6.976896799	18.7449426	417.6312981	99.0243115	54.53728593	18.5835035	18.98576566	62.71379361	48.12353702	39.9373395	47.55862125	14.8990339	32.68016925	53.53412352	42.63643579	92.58511313	26.00807026	25.67999737	10.48054278	15.99342411	35.10967916	58.19076981	16.8706492	12.07540624	17.92046493	9.164739277	67.11241002	7.011668515	61.83562153	11.20997106	13.81960532	33.16098402	22.77725744	24.95126643	45.2815874	36.10349984	14.48694847	41.73709923	17.22457
U188	3/4/2009A	NM	RE	51	M	343.1200516	70.99761773	22.17664418	46.22033962	35.18984031	145.5855415	70.26083402	243.9427567	100.8696092	81.37133837	18.6966881	47.04645856	60.62541952	120.8197046	47.03173199	34.53420502	18.70520302	19.75405685	66.40923504	27.06052182	263.0464764	5.108254414	50.4211893	40.41546199	34.04884848	30.08221672	42.6745878	42.90939646	41.96361938	39.55529303	18.30938541	211.8062967	37.5997986	25.41359786	22.25482642	20.92040173	29.59316546	44.46120403	31.5597221	33.95268036	60.98947992	51.85348445	52.89468678	61.25820752
U190	3/4/2009B	NM	CE	48	M	145.5509126	34.53017373	24.36497986	7.669722036	55.45465882	102.0539898	57.07838377	315.0078444	59.09533338	68.27964781	43.39571179	29.27307132	47.51469633	56.47275419	23.24981409	35.95257529	16.68252516	32.44201353	53.55169798	29.74393747	109.4487002	22.04400486	12.49151764	17.80697084	12.12564482	31.7742927	69.77774843	19.54501108	12.20190291	249.834522	42.64259294	90.64045767	21.98886303	36.24058201	13.60156702	11.77334762	39.2771554	23.67519592	23.40920204	39.57733384	51.69553112	24.62716527	30.21905878	23.35910664
U191	3/4/2009B	NM	AS	48	M	150.8530012	24.16158998	14.36799113	4.676379517	40.10479496	39.79510916	33.89427058	331.1139062	72.69797231	46.33710419	36.69962294	20.38415022	47.09762648	68.20542761	34.57909399	32.52503992	12.12675436	17.87689769	60.73821877	27.10416278	107.2174066	26.85203808	32.70158393	30.35510789	33.81527892	34.76260524	95.5416913	28.80499559	14.21726373	282.9962342	45.91632029	101.1496324	45.00724331	28.18636868	16.86721313	15.09568754	24.97198184	18.33064199	21.47566166	29.12858723	37.35651813	15.52527196	42.68622084	19.63999369
U192	3/4/2009B	NM	TR	48	M	12.05146601	37.51419606	3.932691966	2.514300856	22.64057311	206.2702698	26.51101499	259.210954	57.34891501	32.05798594	26.30246179	13.74842923	91.74221371	40.16153226	34.56905725	17.85036977	26.09327782	23.19681999	39.57831705	12.29352314	47.98237724	29.79871257	8.869862661	12.9289293	17.64027613	16.93288182	29.16252663	9.313615448	26.80904151	230.5759358	27.26889453	150.005109	37.48707444	15.29138726	16.26024788	10.88205202	27.63699482	15.19783801	32.3855172	24.74265416	14.52323687	27.13625184	75.23101663	14.50080453
U193	3/4/2009B	NM	DE	48	M	130.6716674	16.36318384	20.13690692	8.965428619	40.704367	54.46557779	35.5045982	246.8084995	54.38695836	56.36817479	16.80400669	18.53818136	37.75284599	40.67079097	22.03724852	34.42438931	53.89168739	23.15663504	50.90476601	44.96089146	95.80939867	18.16554906	28.54375478	16.12416867	24.88309643	35.04050287	49.77012501	15.75499609	16.2659938	24.93521716	18.0915509	85.01015104	32.49281125	36.94664118	17.85227278	13.66897067	15.5556637	21.83252122	22.60369883	27.85629285	34.87726288	11.68502513	33.01603942	32.60855024
U194	3/4/2009B	NM	SI	48	M	176.7948544	54.13815587	39.78007182	19.6180816	45.14690457	60.96228952	111.5177796	192.9572903	67.74257696	96.65285599	50.96682985	56.30549191	88.04467097	61.61900165	51.54499184	28.87636754	38.03927096	72.00027056	45.84298783	30.67897714	124.9114023	35.05956521	24.43898328	54.06945752	33.23821194	30.96695033	29.88316852	26.00204872	27.56591112	40.24936804	17.84243188	93.39913502	36.71031394	20.56446928	25.40440765	27.43890157	28.69422649	28.79632845	37.09828731	33.95458634	47.00242827	40.69618211	43.91566328	25.31708973
U195	3/4/2009B	NM	RE	48	M	107.4359945	0	8.257331901	0	31.95446406	2.181322994	250.2731181	355.3294537	81.45974625	14.83752029	16.06150751	54.09094109	49.96108169	25.37277523	13.29800965	38.8258588	11.05641066	27.85619704	33.52877613	45.01087649	52.76540728	6.306879132	14.45614783	16.33259791	10.36695975	40.10232214	24.38724067	7.502316346	8.747592268	20.04543609	6.93025912	35.86777672	5.792268745	14.88878948	15.60657265	2.95076569	30.31816119	6.88749666	32.85798773	29.55893156	26.47906161	15.11638583	17.15167031	10.14672561
U197	3/4/2009C	NM	CE	61	M	74.77163483	12.93900261	8.623297957	0	61.53174823	8.140722184	35.65278099	433.5931353	57.27268617	10.31482093	14.32472032	7.109400147	45.09626363	26.92753646	2.082046657	54.71942809	13.05604524	21.01762022	26.09126763	49.12922063	22.53308187	3.815981232	15.57314083	8.184189143	9.809726028	41.47545499	39.60972095	6.452300236	7.666410472	20.76317404	4.187993122	19.39485988	17.28353171	12.87819511	10.94559793	4.497676886	46.99995585	6.960702895	31.80681327	58.52072352	11.7174199	13.35839587	8.544540959	11.4797148
U198	3/4/2009C	NM	AS	61	M	75.30847245	13.89567374	4.89781921	0	71.83535667	10.61676075	36.35676538	556.1655398	79.25297887	13.94152666	23.97339972	8.439585758	50.79630942	27.19647066	4.441131514	60.73685065	19.81326513	15.09855231	21.93163885	53.60394781	20.74473364	4.220541757	18.70142328	7.705451739	7.093788973	34.0476691	44.93528414	6.878678049	8.439917564	5.513699781	5.245469404	18.93295834	16.4003086	13.6917933	11.9112263	4.853736497	44.27927913	6.926844291	23.86850464	57.63550997	13.90502287	13.8527651	15.42491086	10.62392162
U199	3/4/2009C	NM	TR	61	M	244.6987052	34.99210273	31.91896097	26.69483493	25.0588697	3.422686076	24.71234393	371.7409934	94.81998568	70.69214948	47.86009776	20.31618263	64.81952847	81.20085675	43.70681036	51.90221085	30.65162012	37.85753946	54.62105027	49.68647471	180.7875059	29.17961609	16.58445527	38.64790816	25.99832438	22.73950132	23.08568278	14.45781424	19.95056678	22.68225236	13.89149233	138.2724441	30.63910049	17.83036576	22.11761884	24.29722863	25.62066176	36.9129011	23.46818168	50.45416229	26.43236903	25.89683982	56.81892224	21.09124477
U200	3/4/2009C	NM	DE	61	M	94.59181837	23.32673231	18.57821452	2.599129585	58.37960223	0	17.72623207	504.5233059	116.131438	39.49260364	19.8106706	11.90565029	50.71710812	38.13838132	11.76777272	55.0017735	15.5012677	27.31805451	31.57461627	68.99928488	69.87614078	4.62112711	10.55515454	6.423317536	11.03654104	38.91725345	32.50314281	8.764704734	10.06273322	16.33926624	8.288525457	48.79821252	22.40314494	17.35545608	11.88915479	11.35756369	31.39328802	14.23502352	26.32608072	42.57035932	31.97798826	18.47615432	22.6526114	15.52117136
U201	3/4/2009C	NM	SI	61	M	176.9992236	36.72356866	40.95982627	37.10289855	85.37399488	74.25718722	76.46822937	215.6835177	75.2664692	53.42786642	52.93018573	54.68225286	53.69363075	70.40967258	37.75187372	39.79918451	33.4040824	43.18787815	82.50074041	38.71709	141.6087758	42.59482011	48.00611787	16.37997424	29.68394919	39.68230832	28.46089625	24.54370871	42.3054732	49.18746308	21.38835326	103.6592204	27.81839964	39.49013512	32.44296019	21.21419989	39.53582836	32.19833234	34.10875709	35.52103948	68.78412261	31.44245403	38.76375362	40.61287523
U202	3/4/2009C	NM	RE	61	M	239.3906494	49.56873313	72.74783769	48.19845426	72.66763033	65.24816062	92.26174324	176.0223958	104.0961678	86.09335481	75.60069783	66.38101942	70.91305876	76.74680857	59.46829771	70.32287521	56.17331972	79.9605178	87.67713031	57.81234481	193.5040898	20.34499786	45.48474752	52.94658024	49.06930727	34.65825741	46.97063802	45.61620408	47.89795434	35.56454114	25.84532173	148.3897567	37.49372373	35.12891987	26.95514602	39.11542716	37.11807586	34.08708575	34.66705569	42.01498293	43.7818651	47.35916055	53.81143818	35.88250833
U204	3/6/2009A	NM	CE	78	F	129.245446	23.86578139	33.33142512	14.64329566	53.15631088	34.65965846	54.64001149	355.96777	89.2149586	52.31004764	15.69566565	35.14678268	38.65957812	54.64057101	23.46273394	50.20085252	30.72617502	39.56958055	76.73961535	52.5946285	102.7520945	13.97588728	18.98636408	21.48601564	15.90124071	32.90698651	19.58320229	15.76913602	20.11574795	9.722278656	19.14536754	62.94183286	14.81577459	18.76076439	16.60433291	15.77600289	24.89225504	17.22206697	22.82005461	33.10046921	70.82970661	15.56887155	22.40897418	18.10763515
U205	3/6/2009A	NM	AS	78	F	0	11.03084231	13.54827288	11.37217106	6.461494224	296.4248712	32.66891963	73.40830783	18.88965635	35.29694184	15.3495342	23.24782206	73.8417935	69.59104807	30.69953075	14.61444934	32.39726539	40.38370056	35.40568965	29.91076611	61.54130614	55.53463634	11.76066185	24.29751368	22.69821305	24.54139442	16.64853692	16.73622768	26.76966611	151.8978432	27.42593271	12.85915696	93.57270799	20.74513895	13.18573226	10.09213396	17.84502372	17.29601795	46.72405067	8.490120429	141.3506204	48.74278067	40.15905469	31.45398397
U206	3/6/2009A	NM	TR	78	F	161.2838592	61.71965279	61.47676532	34.98582351	99.22895082	66.92921492	49.72690707	189.5009666	93.48402217	114.0780886	40.14846507	57.20039311	67.62068418	111.9548316	59.04091272	89.60714002	36.50681564	85.84480476	95.0833835	51.1751491	175.1227405	37.43127487	43.18532808	64.60491241	43.07028191	64.92009118	48.9324402	49.11881992	38.34479732	95.27894769	39.17364007	136.9647288	43.58058339	50.98204324	38.17945007	24.87138742	40.17341215	58.69482269	24.56870286	58.8574954	48.04907021	47.11057705	44.88116499	23.20776511
U207	3/6/2009A	NM	DE	78	F	75.73220442	9.23717854	21.00970518	1.759708821	50.24818644	45.06628026	59.96662006	363.7617028	70.43914213	41.28521808	22.74283153	27.0960953	49.86140236	38.47384443	19.28944368	44.0140261	12.23250174	32.04453032	57.9339457	30.37104974	49.85101959	8.970122741	15.41529156	16.6280645	12.59902866	32.03379059	31.50616977	11.20703323	14.04575028	24.42764007	7.449779675	36.59067111	15.71510482	19.97462874	12.64820507	13.59166785	24.29495883	20.9388746	27.20024586	33.37128858	80.62961239	13.13744016	18.56576024	16.30836398
U208	3/6/2009A	NM	SI	78	F	168.9242924	29.38436295	37.16029259	23.2259618	58.88296529	64.87621132	7.039350223	321.5148065	97.08395361	71.10563581	30.19370049	23.95083276	56.98553807	73.7789964	45.04549499	45.93604421	30.2552345	25.74155184	75.90636942	42.6247643	148.3866368	30.7222493	26.58989742	28.36378652	37.08861552	32.49248801	16.71550923	27.16018446	25.41646045	25.73662125	26.37520175	109.1135449	34.52433143	31.62298288	28.50018562	17.19645328	35.89276497	27.02833178	32.40127192	41.93255987	87.23026971	27.71246508	47.00987789	25.60588202
U209	3/6/2009A	NM	RE	78	F	49.29117139	12.04658485	5.902107314	10.21263818	25.75695436	54.645645	36.23406973	166.2806661	37.84524004	18.9181703	15.9957027	17.52568059	45.60625621	31.41568549	49.31367192	31.77817199	21.6263543	21.97731967	50.91491769	27.48901644	64.74037108	26.40274011	19.11272242	25.99716328	11.25808553	33.60001367	27.28593504	9.427542819	20.22693469	40.81283069	11.36294845	48.00351521	13.8914043	45.13407464	23.39217804	28.48040249	35.1646931	16.91572599	28.68892771	102.0132428	15.37196165	15.98224138	24.32147394	18.36819076
U210	3/6/2009B	NM	CE	50	M	75.18664955	29.22900129	21.23342432	26.26932619	34.00675122	16.867205	22.0503825	491.2321083	143.9352764	86.71399151	20.71169384	21.50549716	58.40263074	44.86676003	30.59881606	69.31072655	14.9063294	37.52294646	52.68882248	29.81388414	64.3335539	4.82667152	22.51609172	14.06734142	12.51941222	31.97763939	40.53764212	9.827369685	15.53760994	25.64824918	12.05949087	41.45473752	10.4853907	10.46781867	16.05072516	12.98025123	35.38128716	15.79328504	24.84470858	70.50940086	16.03820024	19.72959897	20.71143972	16.2152278
U211	3/6/2009B	NM	AS	50	M	75.3077051	36.33138984	21.91714972	10.5555748	43.21363317	0.62015421	17.52764179	440.6275693	90.52765542	24.62980566	17.59044208	8.819521112	53.94949718	30.21020317	9.719348091	62.58556582	9.979416966	34.64897308	32.16762223	26.65257071	36.73403113	11.18809384	23.18013829	11.68713742	11.01033229	37.63144624	32.67712296	9.602072773	10.39109243	21.77278195	9.127578784	31.41441231	12.17722155	19.13607251	6.973222451	5.661402602	33.6637929	10.33729978	23.62529374	71.04943663	23.4260631	15.76958343	14.77195703	11.4310518
U212	3/6/2009B	NM	TR	50	M	64.71803499	22.01587133	16.70246315	0	36.22569639	24.71297898	0	464.2343865	65.73532301	35.72535932	22.9229227	14.7555169	50.5684219	31.40290185	24.46232496	80.50498572	24.02122233	24.72559621	101.7136718	33.59377059	35.8667185	7.399660227	23.26881098	12.06049046	18.46038407	34.20953905	39.64704602	10.89545347	19.61826751	21.97877832	12.2281577	24.95297734	17.64679448	16.95957955	16.17111444	16.24721044	37.43466098	22.90642848	21.56213471	55.33460146	5.384607757	15.62523857	15.05591332	7.619010825
U213	3/6/2009B	NM	DE	50	M	76.52777758	22.2161523	12.32692047	1.954303447	52.86187973	15.2811144	26.31972373	338.9582625	50.83190322	21.29420888	15.36796458	14.57517693	44.2383016	24.3263004	11.97519595	62.86771036	17.35993742	14.91012747	26.47063934	26.41678411	29.75205672	5.929589901	14.53859272	7.826954899	14.65679633	39.12069956	43.36686393	15.60502459	10.25688068	5.260622457	8.291354185	23.11668376	17.39269087	11.36047592	12.37063776	3.300898219	32.36489368	12.49118788	22.20788769	44.19375629	20.41825595	13.94869619	14.5768803	7.004152219
U214	3/6/2009B	NM	SI	50	M	77.96540492	38.73487492	16.69747715	7.731001393	39.07672874	39.51632274	48.0971292	448.3811176	70.16990827	20.62835591	20.42659524	9.726831962	43.66525148	36.79819842	8.221359376	50.61435874	14.4366598	25.8009538	17.38415857	31.50388624	41.48536134	12.30825834	10.77907201	11.97688931	11.8269051	38.46970815	27.94198266	8.556247536	9.413185639	12.36282828	9.055735729	15.52557832	9.392730043	6.633397919	11.97399976	8.294753507	32.2331328	11.30366997	21.97953296	49.5921928	10.9289993	9.601941642	17.21634228	14.78368267
U215	3/6/2009B	NM	RE	50	M	157.7766827	30.9526769	32.33546673	22.53004066	69.85156809	27.86321732	52.44962485	437.4577752	103.0602511	56.35086083	28.45323657	24.7865636	56.61937413	41.50676193	30.47183822	45.46090689	20.14321972	23.25055788	40.03572161	25.15862967	105.454761	28.67661729	22.5548431	23.62959693	14.3965654	33.83876758	27.45635852	18.21917588	16.95099268	9.297226308	19.63000224	69.40604833	17.02292142	18.44266736	17.70701843	17.32478721	24.50638737	8.608553888	24.04971818	47.51740445	11.42308095	15.67047242	26.76662938	20.84713857
U217	3/6/2009C	NM	CE	70	F	109.9933423	9.805777987	15.74325865	7.899495846	25.20638536	84.45076671	216.0781323	339.5552406	72.85278139	31.52930067	13.30563748	32.2493274	39.52355448	40.21000425	7.060960815	35.15961093	10.12756216	17.9514666	26.20873419	19.52781425	24.30689393	8.211825878	13.74188244	14.86195769	6.35199672	37.73934957	18.4534939	7.271231554	10.49418678	0.159431425	7.252059305	23.07245672	7.317844882	8.732986794	20.7420026	4.78526901	29.27643255	10.47604584	40.77658668	29.08442317	30.7062769	12.23331613	13.30805355	11.71175179
U218	3/6/2009C	NM	AS	70	F	102.1168049	12.52041223	6.755206585	6.218696275	17.46612744	205.6166648	275.3357415	263.0807646	44.17350477	19.13467828	15.76280683	49.27711994	34.45239932	24.55674969	1.925738193	34.98501486	13.22107073	11.58014102	30.40235303	29.87080206	36.60438707	14.16770496	52.5131882	11.1992944	4.985502423	44.13695783	18.45630342	5.818896518	8.05774087	14.49441984	7.352579305	31.04276179	24.49004497	9.056334703	20.52235966	8.836286671	29.25999031	14.36172333	54.71752603	21.19184133	31.92620842	12.73849286	14.96895778	11.28608829
U219	3/6/2009C	NM	TR	70	F	84.67034153	53.81397287	23.61858204	26.53360087	63.02991881	61.43810519	168.9113906	156.3893125	83.79507076	63.76645492	45.30759069	64.07201666	59.24673339	74.14825146	47.64013925	51.30545492	28.57827149	98.37826647	87.5206471	58.24778434	108.1305752	46.49962566	36.0373341	41.81783257	43.33060035	34.88991789	17.3563424	26.64517977	28.01368179	27.32954365	55.29351865	59.36620968	37.58686246	24.62862807	39.71245197	32.92562898	67.21875373	39.48783754	53.57980198	39.98491329	25.37066457	23.71990581	42.85294012	35.72337868
U220	3/6/2009C	NM	DE	70	F	142.9961653	6.61836676	22.23348943	30.57789768	46.1880729	208.3101909	330.0051174	365.2602181	89.41195225	54.4000218	32.30527486	37.05871538	41.07377601	57.17461947	18.57551229	39.06671948	24.7453699	82.3440981	76.35212904	42.64272381	54.55735408	20.52049962	17.76234	22.6448581	20.80175456	28.31500241	16.90060381	12.66561132	16.35876511	9.577520026	9.096581853	33.41620516	7.315981748	11.43019171	16.55866965	12.8668817	20.73628966	28.11623596	38.02843737	26.96517777	15.99804462	9.82959268	19.15321844	10.88865452
U221	3/6/2009C	NM	SI	70	F	95.84880762	12.13089483	10.38230596	10.13311494	33.75871604	29.66546734	178.5048618	279.294177	54.70124226	48.18667509	11.35454029	41.29597098	37.85161003	31.50695494	7.853808879	33.04700707	12.34562969	54.62822542	48.05031697	28.36118338	37.24199936	13.00409216	14.53441583	19.99411494	7.121461149	42.34100786	24.21091237	11.28970339	10.43671789	18.39793814	5.160755426	22.55134781	6.438434548	19.47398431	22.62636456	7.996482961	24.30261798	13.90766996	39.37711031	27.12704815	27.64685836	13.16075869	17.7701145	12.89478626
U222	3/6/2009C	NM	RE	70	F	112.9266464	8.998890803	14.69226337	10.5030202	24.58060381	38.76836208	213.7668679	336.4624785	82.23407792	33.00685073	6.819445889	31.76273328	39.12361247	54.23085335	6.108976723	26.78070249	15.64643728	15.47240728	17.68718918	22.58718317	52.07947027	2.306265064	8.944531873	16.0873225	14.21752916	39.29063536	21.57087977	9.849902994	5.031854161	0	6.301109432	33.38227173	10.37458329	15.19403861	16.86369726	8.89963428	25.52871925	11.52473603	30.27627945	30.81818736	19.08923139	7.891458661	20.96159508	5.478453431
U224	3/6/2009D	NM	CE	60	F	101.4315684	3.601598921	5.654983208	0	25.36495604	1.872076736	204.4403525	401.520293	73.41368182	23.91839957	7.591124704	36.04486775	52.59493499	31.10315182	6.528725234	43.02451978	11.18466357	23.80180605	17.51553694	35.45031576	31.27484288	0.325430144	13.75412499	12.84244678	6.207688195	41.01080508	29.79865039	4.163099113	7.576348487	0.315802683	5.704482416	17.71305926	8.076476415	7.884311921	19.79897915	4.02649469	33.08472522	5.257625914	37.97639044	34.63181236	21.85224133	5.774747116	11.55778894	5.013165613
U225	3/6/2009D	NM	AS	60	F	135.8957015	24.37447778	22.61561133	34.84331	54.46108517	17.77581122	226.4609587	329.8498705	85.29526465	38.91049934	13.42769429	31.11240587	34.03038256	31.86683803	13.54229216	29.37506074	18.37604172	41.13332278	46.80367811	42.78271205	75.39890552	5.08162605	16.23023664	12.11743695	22.48145854	42.03563593	19.55017651	10.15508121	10.37411273	13.65894307	11.38183772	36.61148036	11.09401153	8.982460598	20.43850527	15.39356756	19.50267299	17.87773098	22.27331248	24.50170448	22.93987948	14.4492255	16.31757734	17.72166439
U226	3/6/2009D	NM	TR	60	F	70.64114225	0	2.923818091	3.292644362	23.01148569	0	166.0651324	320.44732	56.05478369	11.50208647	11.24362613	20.86197949	37.46488137	29.97864841	3.053699669	35.94282025	13.59017708	55.78032283	54.05831332	42.98054657	21.44367497	5.735816499	7.086764437	12.71680175	6.388479938	45.88699014	29.12584496	5.895102276	4.506519434	9.568767738	3.722561844	9.273143331	5.405788431	12.98399873	11.82628053	4.478952017	22.73234927	3.224939931	30.64827033	27.71402399	25.25637104	11.04362692	13.18090045	3.405902233
U227	3/6/2009D	NM	DE	60	F	121.9309392	8.60239988	10.24826359	15.50479919	42.29381541	8.83720529	179.4958574	381.2203483	85.27548587	43.87241355	10.20694969	39.47221215	43.5568405	35.72570651	5.568016434	44.39057369	12.76845716	44.89068238	42.40139508	46.66967464	76.66749164	0.899221157	22.20534134	12.90329111	8.681500859	47.04911138	24.39856557	7.124382608	8.461252735	10.9553825	10.4724881	72.85744435	21.61284409	13.87188953	14.66451962	14.24353341	20.91321048	8.281546542	32.19631798	18.39399934	37.00569436	13.55151777	18.24161833	5.920752158
U228	3/6/2009D	NM	SI	60	F	190.175252	28.71006233	33.78978421	38.77592188	47.08283772	29.31052907	19.79185611	327.6758239	90.71081693	77.66613582	18.69943292	16.89045416	42.5833532	70.09037755	31.59950735	48.49025851	44.38224591	23.25562735	60.36206406	24.46299017	126.6404714	33.26073643	25.08874228	34.81984903	25.06709926	23.74658712	27.6252665	29.29285299	37.72779942	26.4919678	21.13438932	101.7447762	38.18690099	18.09568873	20.37519018	19.01511694	29.35969987	35.55922624	22.46273665	36.19412757	55.16875738	19.46347334	41.5597341	27.27675063
U229	3/6/2009D	NM	RE	60	F	129.1051662	10.68993933	45.6057714	34.42213218	24.9129307	29.30573255	201.8366741	197.4120699	61.257107	35.96884624	8.04947882	47.96748242	29.17577522	46.931639	30.47150954	28.50641252	23.76564645	14.17221411	30.1779703	50.77338961	98.8760314	23.41244298	19.24624699	36.91022546	18.42086485	46.30685519	20.1780536	15.11049604	25.93295678	35.10265744	17.5128855	72.87678869	13.96767994	27.11468689	27.61228727	8.284565599	15.3372795	13.11455828	32.44409558	23.33089748	25.55236779	18.70918472	21.72920971	17.24093309
U231	3/6/2009E	NM	CE	78	M	126.1621198	15.98949102	23.83851047	17.19792243	26.59862915	1.963903565	197.2386798	292.5150005	61.71685736	22.85459802	22.6117589	23.28809079	33.44160532	39.32078808	9.798072198	30.14733189	14.0494303	44.17023079	48.55667649	17.82707445	49.95308475	7.932946035	8.037829365	10.01833404	14.40430767	30.08301166	18.16451319	6.597520479	11.9407578	24.76516072	3.491119653	41.5674842	11.59694177	11.25933888	17.47497345	8.260750989	20.8898545	16.88010103	26.52910176	27.75885508	4.274549749	9.19193155	13.83824322	6.545113585
U232	3/6/2009E	NM	AS	78	M	160.0843225	39.20182012	57.75016312	43.87102823	64.75817841	83.17289986	159.6417331	176.8940564	87.47513443	57.73094149	36.89086788	59.93904117	56.94068882	67.39437841	37.34120173	44.68397755	19.9506351	58.5078074	62.84638558	28.15921882	117.8217596	12.82379175	36.5958987	36.99296087	22.89255427	26.85087285	22.39516518	16.76626702	18.89315148	35.06898008	14.25864134	83.35474772	14.01010448	20.38354315	19.7055859	13.56537724	29.29249204	22.8787946	28.17619606	24.27481753	43.83760975	20.39818003	40.05314814	33.23708873
U234	3/6/2009E	NM	DE	78	M	94.5483138	15.9890803	8.752184611	3.136648784	25.14913482	16.20511083	194.7185704	324.3082342	52.64422359	23.14258443	7.971537055	23.61260627	34.11697091	27.36158589	0	40.72273946	12.81072205	54.78892516	57.57321099	16.96983572	27.54737435	3.122044847	3.707172703	12.98774008	7.425241319	47.13243174	30.86675893	2.629722645	3.648237979	5.112364975	2.57199618	15.40079516	3.603803632	8.387039955	20.15873005	4.006918088	32.36853926	3.759207624	37.59018433	29.3736256	9.135340863	11.9944719	11.87751412	8.998262542
U236	3/6/2009E	NM	RE	78	M	102.572706	24.41698359	10.76457602	11.04591418	25.21554834	17.5676768	272.2238823	314.2556102	46.92631209	0.604566648	13.2767114	53.93954733	36.62087665	30.3143287	0	49.63418003	3.788487134	20.87407657	14.73216087	20.57011147	5.607947215	0	5.22673022	19.8365763	0	49.88875474	24.32132542	5.375229421	4.793120596	13.56879793	5.336262674	8.698206124	29.73708899	6.542545923	30.68357997	2.44833934	29.79610602	3.532523565	46.25894813	31.38093516	27.55668732	11.03072662	9.195692563	5.089853704
U239	3/13/2009A	NM	CE	55	M	85.13822038	8.666163068	11.89824129	22.10765358	23.34045236	23.06579214	175.2003838	218.622188	37.42707341	21.67362448	7.993598586	20.01414932	24.45945434	32.6356564	19.30790047	35.33794931	17.81255419	60.01919642	51.64114045	43.33135547	44.27029385	14.50963887	15.6613734	15.58448055	7.703534941	32.28515488	16.28575502	8.461000118	9.081356447	13.90974275	12.53098076	31.08765851	10.78931522	14.34767246	14.33229405	7.496240717	21.46811621	9.191658619	33.05097476	24.70164273	17.8575884	12.43010107	14.40634598	18.8373647
U240	3/13/2009A	NM	AS	55	M	64.44451793	0	5.959760338	0	12.39746954	104.3327263	127.5265277	186.371874	18.86510347	14.63838237	6.015784367	16.83702212	67.7579803	45.40764074	17.89666843	21.24117978	10.50861765	33.59561638	38.43558309	28.78731986	24.57268055	17.69724615	10.89292351	13.31235763	11.14559176	34.955733	14.43277587	7.676202815	7.858568913	117.5766671	12.33134193	20.39801211	18.3694532	15.50176784	18.30296744	8.759582366	20.76751939	9.332096729	33.80898817	20.40196518	23.65430284	10.54094052	16.70996013	46.03921374
U241	3/13/2009A	NM	TR	55	M	71.83330169	3.955670877	6.212079923	15.06942266	21.67238287	26.98775401	185.8303431	257.976174	57.32714253	20.03740004	3.579210235	32.75329904	28.65760017	28.52891172	12.96322729	23.53216152	16.85664474	36.41805444	32.57432271	50.01610086	34.32187802	1.893981733	9.285870561	8.289317726	6.090363084	40.17036459	16.36244299	4.220754142	5.591410951	11.59797871	9.37635983	23.0634313	4.5401345	10.46617415	12.55155069	5.424621267	22.46090575	6.335583504	26.53149854	16.79537532	5.53218008	9.96209445	17.85992723	7.582649283
U242	3/13/2009A	NM	DE	55	M	70.95403353	1.764957214	7.422122629	5.691763415	9.182860622	6.58899863	145.9073494	208.8761869	24.29038825	9.821251388	4.247947966	22.43066551	25.90885387	25.17497131	12.71606412	33.2101522	10.04628611	49.07424124	39.72525647	35.8135957	14.49228261	10.78279705	14.06759255	11.99929873	5.991628955	40.30886465	15.65512364	4.850508652	4.530363114	34.26899107	5.146162208	16.93446519	12.07888286	7.272536024	20.9767969	5.698635016	29.91555873	2.868416965	27.02613203	24.24124834	14.39252975	9.548332341	9.061171127	31.71179498
U243	3/13/2009A	NM	SI	55	M	94.95967702	23.81040045	8.785790962	7.02628088	15.34407689	21.15806387	108.316259	156.9530796	35.18742692	21.40632497	8.173197763	18.00675343	44.13544184	29.67604229	14.93261205	23.52370503	16.16967193	18.1136187	23.23592168	33.36823431	57.88023366	17.82306383	31.33856816	15.81051815	11.97551169	43.12074312	18.22561997	9.78984762	12.18609888	14.09795891	15.14632593	33.22651862	16.6876866	11.63999373	19.09517135	5.615033857	23.00068092	10.26788163	29.68721998	24.16874163	30.4227433	12.25506511	13.13118086	30.82081141
U244	3/13/2009A	NM	RE	55	M	79.94196412	5.881451343	7.893681058	8.602872133	21.4820524	8.236954419	159.2283216	236.7860528	31.99127393	12.61593041	10.17865618	23.10405129	30.2306409	22.30046113	22.62133173	21.71198723	9.199903274	15.16648738	25.7977957	34.62987936	29.10300728	3.811625114	8.277964334	17.26817845	9.425149483	31.66158825	27.42017699	7.264709501	7.674555032	1.128582678	8.442347163	18.71399086	6.669766814	9.661048085	16.89949251	6.011902027	26.70503936	10.86240868	31.87269861	27.72479054	22.43034868	10.18491609	15.7786065	15.20829857
U246	3/13/2009B	NM	CE	52	F	234.3022359	69.42632879	41.20372135	54.87680412	69.15021721	91.45363051	3.992217926	239.9431198	69.49967844	90.93423506	50.68441825	61.50053639	68.59893032	104.6464927	64.39400909	38.62901981	51.45334066	27.86220818	70.37810883	51.92906857	199.375189	42.69991104	32.47713805	58.10117701	49.30783732	40.60770457	38.52927843	21.00110404	29.06491455	50.45579467	35.59245477	134.8497568	51.76320292	59.7269167	39.48179198	39.87655708	37.04431142	37.91445469	39.36619853	58.32228335	51.22210196	34.60809488	59.93747892	50.4319936
U249	3/13/2009B	NM	DE	52	F	144.1148983	49.5088422	20.86456876	29.54326278	48.68107032	42.39096961	0.512812072	303.6413628	81.07757789	37.38795595	30.36395338	11.32072129	50.66405844	55.07873847	31.25904809	59.01544068	29.27913851	23.62358455	74.92540914	38.49335664	107.5143968	26.96835806	19.59303283	30.06746815	24.37965916	21.28417101	35.84095028	22.54698052	26.48547602	23.67207282	18.65751332	90.99880834	28.75807789	19.31892572	19.30575139	16.48775539	39.49685011	25.14714631	22.38662713	56.17565519	36.25838258	66.30592791	58.82437375	39.55891025
U250	3/13/2009B	NM	SI	52	F	215.8443085	83.97650658	64.66873187	84.28070608	72.23418081	66.2470369	98.21111309	135.8767712	108.7913742	129.6805588	48.07572971	81.23093759	86.02200285	85.52837332	72.1347927	96.84378626	66.19283546	100.4413408	95.90455317	68.67893925	196.239346	61.00406366	63.88162799	48.63683892	55.69757229	69.30808191	40.60881271	34.80334385	24.83999669	29.26177819	32.01732256	114.7298616	22.58502349	55.8031469	40.33459751	42.65481389	42.36838374	55.39591462	46.32969849	40.64780847	34.84243493	39.37419304	65.78596006	48.0488401
U253	3/18/2009A	NM	CE	73	M	58.86304801	3.070254927	1.122569522	0	57.98949979	38.06843308	27.40976167	377.8149401	51.01769148	12.41619728	12.78034753	6.119546427	47.52430996	33.6203388	7.851595166	49.16142423	7.400439428	17.66608068	29.45765694	28.16040227	20.08519054	7.184745126	13.07460656	6.8475586	10.31203033	40.32675578	37.76873404	7.785114347	6.97248845	72.63725356	15.3240922	14.15993685	21.91202644	13.59870359	15.61131465	5.800248017	47.61552365	7.439913994	38.71881866	54.1560072	66.86054404	29.48679471	19.95929988	14.75867682
U254	3/18/2009A	NM	AS	73	M	89.24741888	7.974565227	4.893671835	0	60.0208323	46.22973715	24.76480362	593.5214475	120.3447814	53.87674615	16.17874131	5.570665547	71.97320942	33.8196139	14.9125625	70.42145291	19.53483965	27.4574281	36.84450913	37.8643963	54.19829784	8.708670828	16.81063121	8.97484295	9.245902026	44.53338787	35.28845591	3.973574429	12.0533511	13.8018569	6.464458518	39.5940622	10.01005863	9.200037275	7.424780606	7.344047248	45.9100654	9.681864064	27.19897052	60.40479865	28.01541441	17.91216097	17.41186226	10.77892589
U255	3/18/2009A	NM	TR	73	M	73.77020268	4.301721181	1.602780329	0	41.84006027	0	25.97124473	609.9854834	101.8662963	27.26680407	12.13180311	5.424490593	81.96324862	19.20838407	11.27604936	77.53782165	12.23944754	37.67263921	20.65772929	43.63358213	25.25974764	1.493793665	17.55759159	7.789637843	9.516705775	45.99513417	62.53114459	5.199743986	9.736534286	4.139918784	5.743351461	15.42264018	13.70585433	19.08844139	9.773888809	6.15390656	55.98658797	6.40349972	29.87427304	66.80156107	29.50100246	19.185159	14.10270276	8.281629672
U256	3/18/2009A	NM	DE	73	M	59.50630413	6.221648789	0	0	59.52414074	5.92027155	23.38954884	652.0316159	105.244816	10.06175141	9.484739451	3.549705511	84.83302125	23.00596332	8.915052226	98.52035146	16.02958988	41.53410398	28.551544	39.16159024	10.174553	0	25.14394527	1.962938595	10.84983634	54.27587929	45.60738729	2.101754707	5.747615887	25.83135563	5.055090257	7.432061894	21.81854275	22.06877661	6.160417174	7.310200795	54.40776666	3.865664504	38.90630058	76.7617281	26.50908392	24.98168649	11.79806579	14.74882142
U257	3/18/2009A	NM	SI	73	M	58.17511161	8.839945748	0	0	48.24655928	0	0	598.6896103	69.99841077	13.04856319	24.60757786	0	67.22462124	21.8597764	10.1276597	74.83000885	10.93674853	19.95206007	105.7228378	35.49225221	20.15797234	8.213711252	19.57119022	4.240985046	7.707400671	47.69302409	59.15808325	5.2569199	9.003415515	13.62107191	5.804346902	10.16575308	15.62777742	14.79462206	16.18048021	3.567665133	57.14310083	5.805405522	24.39684417	56.24835395	8.450469851	14.97180111	13.32144253	6.519182434
U258	3/18/2009A	NM	RE	73	M	95.55379958	12.45479059	9.387724087	1.599955135	44.60001932	7.820958682	29.73412371	348.7170359	52.30562102	11.07160825	11.151671	9.02434797	49.102179	25.30399997	6.4521359	66.52946089	9.948808127	20.32137697	14.5926201	28.62457168	48.67911158	2.962302587	16.71597536	7.004957453	9.679056997	36.02715264	33.80165849	6.433455219	14.93785973	21.19438236	4.491474933	31.90645687	55.29721173	12.94538114	15.97954458	5.732638858	42.74420822	8.903914306	27.14891173	45.3121697	27.09494645	11.57125721	10.08909556	17.9285595
U260	3/18/2009B	NM	CE	66	M	33.18997183	21.14865692	6.549675707	0	22.43369492	172.7542787	17.60723682	464.6375508	85.43769265	36.62010947	6.841973267	0	40.20736462	31.19180719	19.26258943	42.07279521	21.75265962	27.77990151	27.31453003	33.83977408	22.64215702	14.27862014	12.17399813	7.990766147	10.28873163	24.79352739	31.11519952	5.996216787	12.46852864	65.56830417	9.013344181	28.31806524	61.38386731	9.599373359	11.2673123	7.367753074	28.30684485	8.09873712	24.93523036	40.56695602	150.1525549	41.96798997	17.82582089	37.33526571
U261	3/18/2009B	NM	AS	66	M	98.43903789	37.7539605	18.50748127	27.55212515	36.81375338	173.5401577	26.21016275	417.9924878	123.7070368	79.79723968	28.68118641	26.68687262	39.65019757	45.5476308	21.71717179	48.6938124	19.13693392	38.46622768	34.67883058	34.0627182	84.71565148	15.80053876	17.18385928	20.74410058	14.79816264	34.23034069	29.25949217	13.87160199	18.21145537	20.8253414	16.12451801	45.57846717	16.34097715	16.36512444	12.7419166	11.3303499	28.59586777	15.50265143	24.95760801	44.93463463	25.85990165	25.5429348	25.71630233	13.19637769
U263	3/18/2009B	NM	DE	66	M	44.17359322	19.93870153	5.720858966	0	41.21151354	77.82384642	37.48738022	359.8390969	55.82482438	21.22369113	12.12398143	7.456516893	69.51443812	47.01209135	35.83392223	33.96897423	13.51982986	19.25269309	47.94659287	29.05037256	25.52093505	11.92525541	12.78198975	9.60429684	9.307095674	36.69022791	30.66008744	7.193846287	15.11503567	103.8574861	12.74443245	18.96186762	59.02573809	13.51828693	12.82588272	9.091588202	28.67623901	10.52826388	36.89614204	48.23301524	53.31904203	20.76101386	22.46897221	30.3392731
U264	3/18/2009B	NM	SI	66	M	88.51914036	32.17678177	13.37641256	1.407767999	28.81232207	91.21853627	53.02213573	409.9045641	79.54450292	39.5674265	32.02400776	11.56088169	41.58799099	41.35311064	16.0239603	40.41236702	20.63244679	37.42841093	28.82612491	41.2550805	60.64359132	13.15276152	12.15322003	18.1838364	17.82211554	34.48870377	30.8693707	10.30856037	12.96501257	8.373788719	8.943812651	44.43622232	15.3526917	11.22803708	13.23312419	4.132769586	28.90331848	12.87638604	19.85630432	48.95857325	25.95178043	21.00985152	23.69933619	14.18250742
U265	3/18/2009B	NM	RE	66	M	63.09167309	20.83672142	6.469761494	0.981320692	63.9906633	25.61325257	30.45581274	438.0211175	78.96415304	23.28202392	17.5036916	12.06742353	49.62390635	28.65996028	11.84190427	52.74933474	13.39324012	15.03355874	39.43242235	33.52759014	26.77809638	3.523818934	13.75200873	10.44620226	10.40441763	30.58038081	38.13097341	8.093802995	7.270983124	11.2006053	6.851881331	24.42300966	19.14376977	10.63637963	8.312084789	5.619362588	35.65344749	8.007857675	24.87193554	48.31584727	36.28733446	16.77042134	11.45618052	13.19293844
U267	3/18/2009C	NM	CE	67	M	39.04707005	21.01411746	4.38097132	1.735966086	13.58579054	178.4333587	18.38624159	262.6826782	41.75566597	19.23003644	19.1816968	11.0457406	31.6316548	27.27270837	15.73060419	28.3585135	27.86011903	17.65468931	31.38042671	22.71853328	19.03322595	6.979713089	12.88575928	10.66557835	15.67048713	29.09157452	18.45375071	7.201327566	16.46306009	107.8513532	9.844356746	19.40117769	74.25601347	19.56027728	14.26848353	6.980399993	21.71642213	6.117500755	21.7329388	28.31152487	30.61262908	9.10665331	18.46679392	32.41604826
U268	3/18/2009C	NM	AS	67	M	51.61010942	57.27810593	14.88957516	0.133682698	44.5296937	122.7233282	17.92878491	395.7284751	88.92895412	57.37507	16.01740747	2.751954656	38.21279134	42.79231631	4.401509196	40.86189411	48.71597111	30.64890132	50.57288777	27.72474963	22.83865542	5.115081431	8.070079642	4.828545617	10.37664915	29.24100512	29.31751285	9.882628245	9.479369081	20.7025882	6.014242385	19.05349118	52.00823164	5.707580855	2.687450803	4.711375938	35.28382501	9.929065294	26.78033115	44.71284533	33.67378144	21.7320184	12.42951206	39.98207497
U269	3/18/2009C	NM	TR	67	M	37.46450805	49.30548588	5.53830216	11.79754014	21.74223583	98.38952189	16.44794254	334.4392901	45.93187727	21.15495689	3.787341426	0	32.92602237	13.83469743	6.445177776	35.1079555	51.14835698	8.084843997	35.96535743	19.33600906	20.78980286	12.63749544	9.71961609	7.223977319	8.826155241	25.6432114	31.05327397	7.705417884	8.378957074	19.22656734	12.96617604	20.07971165	59.91205927	8.097981309	11.10496695	5.317419329	23.80181842	10.36516299	16.75032883	40.60470975	27.39456697	15.91164266	13.50175389	41.70119956
U270	3/18/2009C	NM	DE	67	M	36.59309602	10.90309728	8.230270743	12.0834774	28.72277056	45.68777282	47.09122283	114.3546942	26.15117015	11.24008128	21.77087171	18.92682849	44.05966221	27.20835456	12.08832273	39.0307878	12.79983326	31.9575735	39.84190294	23.6671341	2.335156485	13.14916854	25.28019659	27.24062215	16.59666457	37.90420548	23.96496037	7.808493133	8.261678619	34.25040808	9.924312399	7.982568924	19.35219886	23.86112642	15.83958315	10.22582951	29.7424312	9.974400967	22.57804571	34.50205601	14.49508758	11.99002623	12.71618817	32.04340458
U271	3/18/2009C	NM	SI	67	M	114.6612021	24.07376269	47.55528122	8.575197548	76.38049608	51.72529459	194.3425959	189.9034187	91.21219668	76.21441685	50.27275379	51.79729467	31.46396451	50.16926938	36.33873812	13.86640687	23.77986767	56.25915693	19.43181825	36.69388329	72.29124481	22.08255766	10.27543086	20.97523134	21.88095131	30.85089968	32.50091279	16.7952998	36.38959045	23.55457055	11.94481833	51.41691038	18.7515379	28.87582191	28.16005702	21.51378939	33.35364705	9.747785091	36.88107002	49.07037919	30.49424815	23.33870865	27.92608511	28.73758241
U272	3/18/2009C	NM	RE	67	M	239.6122992	36.04081159	77.55753442	51.11900107	60.92295222	50.45389356	110.4824067	159.3300683	108.8770493	112.7988327	36.19411521	84.99986316	78.0133165	102.2397297	64.38651009	64.96335973	47.35080812	42.56471753	51.63714698	30.38739235	194.4167008	22.53910396	61.53178071	37.58797405	30.16102282	36.91739774	25.29878513	8.290230552	25.61348031	33.98337907	24.22789103	122.5767776	22.96104897	44.42732807	31.45806475	38.04403161	42.83225586	34.12584451	45.93909891	100.0886566	30.86909645	34.86335594	72.71325761	40.48483873
U274	3/24/2009A	NM	CE	59	M	111.7619942	5.065582441	6.169222329	5.027873204	21.5578698	0.731070905	97.7734321	174.9937989	40.70300468	14.70595775	5.71940789	29.53290105	27.19343099	25.93199245	3.464777061	28.16988269	4.611909444	12.16927709	14.75450892	23.9796391	50.19486606	6.571748387	11.63911804	12.52819461	8.670319632	39.37022243	7.132781288	9.5795656	2.550272201	5.225203909	2.493885481	34.06738983	7.340013925	10.26982952	23.32467589	2.704576697	22.99136087	7.826039266	29.1378492	44.98914567	17.53088161	5.497465317	11.85642648	8.928799471
U275	3/24/2009A	NM	AS	59	M	98.45594067	3.230061964	11.78917644	6.991579237	23.46415877	0	193.132298	341.5721467	57.14894851	15.58097344	3.683097386	30.42606729	40.48608324	31.63162688	4.853881433	41.18062899	10.82359555	17.3966003	22.94112346	60.30428554	30.56655222	3.904170149	9.969335389	13.44987275	8.53635006	36.58385732	20.49848753	7.506513505	6.714586168	28.27985811	4.285824456	16.29062742	8.89880119	7.036876913	18.89957895	5.210729625	25.33942672	7.81985717	38.40820442	31.64097526	16.73367642	4.717794835	11.68210079	6.969765367
U276	3/24/2009A	NM	TR	59	M	95.99168445	19.76344134	18.62964725	23.74192603	42.66567843	34.30012022	158.8792058	291.8121287	65.25285602	23.37232582	17.96621262	44.80040031	45.94986819	39.54997139	31.4144108	45.04544196	19.88133006	58.56819496	46.43010267	70.27703006	47.67804584	27.87122107	13.66730896	24.3729903	22.74890646	32.78853342	22.27330573	17.9742179	15.18270708	22.50528521	16.27912776	30.68576089	30.40264346	16.10636159	23.78462577	11.1811579	12.17394816	12.22454473	26.54248865	28.30992946	36.29938669	18.2904313	25.4328848	23.96242635
U277	3/24/2009A	NM	DE	59	M	100.9593186	8.120358403	9.536985147	36.16786871	41.64251573	11.96920923	246.2124226	282.5035015	60.52185591	18.31256612	11.13395712	30.54611967	28.15249065	24.40121728	3.77243364	31.83198674	15.59992862	3.612734503	3.95062345	57.88380923	26.71712647	6.52278047	6.698695688	9.833250947	6.33795222	34.61652169	14.82962763	6.265934142	4.297896958	8.061991519	1.725119382	19.86994603	8.448524926	6.762637211	15.61328901	4.999845233	22.55723807	5.574263663	28.88947655	16.02372942	7.105650179	5.645392008	10.07121812	7.356048096
U278	3/24/2009A	NM	SI	59	M	95.59665691	16.77901992	12.98592172	9.703866653	29.08889495	22.72680765	185.2782179	244.2633395	55.40108409	21.06545076	4.859171225	43.31862749	35.12322038	26.39396133	14.69313601	31.8935496	12.75158095	27.41679501	35.1964942	47.77848627	47.48627267	6.242658869	5.241906989	14.72717314	3.740860653	37.0261136	22.19506586	6.088457144	9.960722033	19.64144893	4.779637105	27.83658227	10.61436826	12.13935468	24.81484265	10.20499169	20.24631168	8.750194384	31.32965317	21.10288065	23.83893891	8.15995326	15.42153179	5.025728029
U279	3/24/2009A	NM	RE	59	M	131.2021911	11.00183679	30.65166228	32.14191292	21.53823509	17.28146895	214.4671995	231.4022496	59.89152559	37.36739697	7.757266107	48.64411916	33.61687154	41.61740241	19.15600553	21.99905758	23.87483555	15.96403416	32.39868121	62.7486961	92.13711322	17.81218612	9.828500272	18.22515573	9.875558786	35.1174824	17.156525	14.49935334	15.17197342	29.35924496	10.77217151	57.16304537	8.569422309	22.55011143	20.72930602	11.44697868	26.85644988	10.52287215	31.17389267	26.91235068	22.14736632	12.57107814	26.10158218	13.52838769
U281	3/24/2009B	NM	CE	30	F	99.41938725	5.466577134	4.37646234	1.806864994	9.85418348	67.40928519	121.9906732	177.2272517	30.3012999	12.88579784	6.524464571	28.50631413	56.45040924	81.6759121	16.01699062	15.63635279	9.75641408	21.61521234	21.92230602	30.66038793	37.21808427	6.292084197	6.199058648	32.48409558	3.057332522	21.53854807	16.04758145	6.96847934	26.29472121	31.40290691	10.46929886	35.36754888	66.85023559	20.31730923	14.92019453	4.255503794	21.26404449	6.347935616	31.25186021	30.06156828	141.3367108	37.36397812	29.6305531	50.36158451
U285	3/24/2009B	NM	DE	30	F	146.8257799	23.09529281	22.69592488	33.11239694	36.18895774	24.36768109	158.473483	245.066061	84.01897073	51.29516761	19.21081029	49.05350136	51.61866749	52.10871725	24.7776005	51.30183419	24.44061546	32.83393285	54.75451737	38.72176221	128.8817464	22.35027054	24.54032275	19.43025326	19.32882078	46.56264425	29.5344203	17.03422377	16.81895159	25.900486	16.10742554	76.29455715	23.78476033	16.23256786	18.28707449	14.98515531	25.68867528	18.01239722	36.86345785	30.64841354	26.36044336	21.14864217	24.87144321	19.97877575
U287	3/24/2009B	NM	RE	30	F	47.74422258	8.509831768	12.10697044	27.21023001	21.33952441	21.53124972	50.72599682	67.97371637	24.17326674	10.23408416	5.854086855	18.71696525	11.31717016	22.57639046	98.89809202	132.3116336	15.40220617	94.9252662	24.93078078	16.01772299	24.80048187	4.928802342	9.172329976	19.36275168	7.282105613	17.74701967	3.241356093	16.3096823	7.515853041	9.43930546	2.608432651	50.85539468	78.78048307	12.6418378	11.20697631	10.60928867	12.82283279	18.26386682	13.90604791	8.792118083	15.15763755	5.739074502	30.02432942	17.71196667
U289	3/24/2009C	NM	CE	67	F	95.47367343	6.864239986	12.61290565	17.66540737	27.77641956	19.68135263	279.0499392	310.0161199	76.69937381	32.18895564	15.12238363	41.10168477	25.72767267	29.46007063	12.1450749	25.68877909	14.43591958	18.86874948	32.78537118	49.06641916	35.38745928	8.591296305	9.345438303	14.25434687	10.73325215	33.90998388	20.7878253	10.02669665	7.922049374	16.29088362	8.573091026	23.4594141	4.807203388	5.242777576	16.55980715	6.240466456	24.85426917	7.199775878	32.78552216	22.74445877	33.13573702	11.91152	11.306869	8.249499615
U290	3/24/2009C	NM	AS	67	F	110.4427234	7.34794434	15.26358147	2.68480028	32.41844682	8.192940354	236.9815116	384.7485739	85.47244126	38.58830125	10.57998844	33.14407944	34.51042686	35.74794859	8.352920145	37.99706958	14.25352974	27.23076779	23.96950487	52.6755599	44.64084234	3.847766138	12.52359168	12.4471486	8.673061966	35.11716371	20.67776598	6.633760652	8.290663756	3.247888985	5.435613178	32.32567558	9.216949118	8.573715427	16.87664902	5.606919776	33.02038611	9.774606465	37.37988749	30.92405563	36.29616698	10.83069469	13.86903791	9.431536475
U291	3/24/2009C	NM	TR	67	F	357.2513918	22.93151203	74.93075271	67.57631231	45.89307266	79.97387124	81.6108394	70.99186666	36.8258554	95.59820687	66.02070178	55.880752	72.36779993	118.0733741	77.3619877	49.18511704	47.3480691	82.55184685	136.2840024	70.69741652	260.5663273	48.63816706	34.02763477	48.29836942	55.52976645	18.03681385	27.8644555	34.26603259	46.65108209	36.44010678	41.88546451	196.4818289	27.15669981	32.56716632	31.61613976	40.19440179	35.04179497	50.91368067	27.85899948	26.72315975	41.28644261	35.78626004	79.24581449	45.4156314
U293	3/24/2009C	NM	DE	67	F	327.8910487	30.92980458	75.96272536	61.07711371	108.3312386	73.61120366	83.12290815	106.0244595	56.54579791	99.3835779	56.02960541	57.19846237	62.61412324	91.73054757	68.56007276	73.11189502	63.39009628	71.06357941	118.9773397	41.6926478	251.9928767	58.94754963	59.34781224	37.96828284	49.12831088	48.48023864	15.68494465	22.8528623	35.1242311	48.39198347	44.03294487	165.3580194	33.89629174	34.02599436	45.59155812	46.33963911	28.79211529	35.01141244	31.52854877	83.20794434	52.11006252	45.28193484	78.42293875	53.18660904
U294	3/24/2009C	NM	SI	67	F	99.02729038	13.39457421	23.46860267	20.69416873	28.35971422	18.04867954	194.2803319	284.2026088	64.20702998	22.32077859	3.547336228	27.92458552	33.18936165	36.64543969	15.70644996	39.68017753	17.82423093	26.50088537	36.35023719	33.77805958	61.35053269	16.85490601	16.76669067	20.1035103	3.966598729	26.08444861	12.93767584	4.020231642	11.86912608	17.49382093	9.250330541	34.56589672	14.68154161	3.804616959	17.79792536	4.641234431	25.40163596	11.27840534	29.88757934	25.26190324	27.26707477	17.40460453	15.02348726	6.063305357
U295	3/24/2009C	NM	RE	67	F	249.5363195	28.86199434	38.26407252	68.71786926	47.83650565	48.03178285	149.5445409	181.8573402	65.39061881	62.85781267	35.52341561	60.80096444	38.52647946	81.56116128	36.20184728	33.73863682	41.18617455	42.73640608	65.23787593	14.73165402	196.3046692	27.05749816	26.82082401	28.61400957	28.34675479	39.0906826	30.61828187	15.95873622	25.57251034	30.99045497	14.24101765	128.7822252	27.82759316	23.38579123	34.63051038	21.88826624	40.9255651	32.92381445	48.23554593	33.59139669	66.44492054	33.85141014	35.66667189	23.64024613
[truncated: 394 more columns]
