# Supplementary material for: A Metaproteomic Approach to Study Human-Microbial Ecosystems at the Mucosal Luminal Interface
Source: PLoS One. 2011 Nov 21;6(11):e26542. doi: 10.1371/journal.pone.0026542 (PMC3221670; doi:10.1371/journal.pone.0026542)
Supplement: Dataset S2 — Metaprotome shotgun dataset containing spectrum counts of 300 proteins from 20 samples. (CSV) [file pone.0026542.s006.csv]

Supporting information dataset 2: Displaying Number of Assigned Spectra					AS	AS	AS	AS	AS	CE	CE	CE	CE	CE	RE	RE	RE	RE	RE	SI	SI	SI	SI	SI
#	Identified Proteins (300)	Accession Number	Molecular Weight	Taxonomy	U078	U121	U163	U205	U211	U015	U127	U134	U231	U253	U167	U188	U215	U236	U265	U005	U039	U053	U060	U173
1	Pancreatic alpha-amylase OS=Homo sapiens GN=AMY2A PE=1 SV=2	AMYP_HUMAN	58 kDa	Homo sapiens	818	869	522	659	239	376	276	415	252	495	97	9	37	169	274	275	219	33	157	52
2	IgGFc-binding protein OS=Homo sapiens GN=FCGBP PE=1 SV=3	FCGBP_HUMAN	572 kDa	Homo sapiens	62	86	91	125	109	205	118	112	61	78	39	2	54	50	41	166	57	15	66	45
3	Ig alpha-2 chain C region OS=Homo sapiens GN=IGHA2 PE=1 SV=3	IGHA2_HUMAN	37 kDa	Homo sapiens	23	44	104	85	112	1	102	55	52	44	100	16	94	84	88	219	74	35	117	33
4	Chymotrypsin-like elastase family member 3A OS=Homo sapiens GN=CELA3A PE=1 SV=3	CEL3A_HUMAN	29 kDa	Homo sapiens	262	143	111	332	95	83	120	29	51	146	42	9	8	27	66	39	36	21	83	24
5	Ig kappa chain C region OS=Homo sapiens GN=IGKC PE=1 SV=1	IGKC_HUMAN	12 kDa	Homo sapiens	105	71	160	83	173	153	68	113	34	88	50	6	49	29	44	146	99	21	68	33
6	Alpha-1-antitrypsin OS=Homo sapiens GN=SERPINA1 PE=1 SV=3	A1AT_HUMAN	47 kDa	Homo sapiens	88	123	82	88	57	165	117	56	76	124	23	1	27	62	46	67	81	22	53	35
7	Chymotrypsin-like elastase family member 2A OS=Homo sapiens GN=CELA2A PE=1 SV=1	CEL2A_HUMAN	29 kDa	Homo sapiens	114	94	63	246	58	84	54	20	46	57	17	3	8	24	21	64	58	17	57	16
8	Carboxypeptidase B OS=Homo sapiens GN=CPB1 PE=1 SV=4	CBPB1_HUMAN	47 kDa	Homo sapiens	80	77	64	77	44	211	90	33	36	52	28	1	5	27	60	57	65	16	58	13
9	Ig mu chain C region OS=Homo sapiens GN=IGHM PE=1 SV=3	IGHM_HUMAN	49 kDa	Homo sapiens	5	9	57	18	197	135	34	6	6	20	33	7	158	11	9	13	5	10	12	7
10	Maltase-glucoamylase, intestinal OS=Homo sapiens GN=MGAM PE=1 SV=5	MGA_HUMAN	210 kDa	Homo sapiens	20	52	49	52	20	79	53	61	20	42	10	0	0	6	17	34	46	3	46	9
11	Carboxypeptidase A1 OS=Homo sapiens GN=CPA1 PE=1 SV=2	CBPA1_HUMAN	47 kDa	Homo sapiens	5	46	24	37	21	252	67	14	30	42	9	0	1	11	5	46	39	10	25	12
12	Calcium-activated chloride channel regulator 1 OS=Homo sapiens GN=CLCA1 PE=1 SV=2	CLCA1_HUMAN	100 kDa	Homo sapiens	26	23	37	34	81	85	27	17	11	26	26	0	35	11	31	29	6	6	33	8
13	Ig lambda chain C regions OS=Homo sapiens GN=IGLC1 PE=1 SV=1	LAC_HUMAN	11 kDa	unknown	23	23	57	31	63	60	34	18	12	23	14	1	22	13	24	38	30	6	31	9
14	Chymotrypsin-like elastase family member 3B OS=Homo sapiens GN=CELA3B PE=1 SV=2	CEL3B_HUMAN	29 kDa	Homo sapiens	45	35	28	60	15	30	32	10	12	28	3	0	0	1	12	12	13	3	15	1
15	Intestinal-type alkaline phosphatase OS=Homo sapiens GN=ALPI PE=1 SV=2	PPBI_HUMAN	57 kDa	Homo sapiens	39	50	39	61	28	47	46	36	19	46	7	0	3	23	24	24	17	7	25	8
16	Chymotrypsin-C OS=Homo sapiens GN=CTRC PE=1 SV=2	CTRC_HUMAN	29 kDa	Homo sapiens	64	43	18	70	19	14	21	0	15	34	9	0	2	4	19	7	3	0	33	1
17	Polymeric immunoglobulin receptor OS=Homo sapiens GN=PIGR PE=1 SV=4	PIGR_HUMAN	83 kDa	Homo sapiens	4	7	32	13	35	0	17	14	9	6	19	1	24	5	4	86	26	9	48	19
18	Ig alpha-1 chain C region OS=Homo sapiens GN=IGHA1 PE=1 SV=2	IGHA1_HUMAN	38 kDa	Homo sapiens	7	18	23	21	47	0	14	20	19	9	26	6	17	10	11	35	13	8	22	9
19	Trypsin-2 OS=Homo sapiens GN=PRSS2 PE=1 SV=1	TRY2_HUMAN	26 kDa	Homo sapiens	24	23	30	32	22	16	58	16	29	17	16	0	0	19	15	18	17	3	13	18
20	Ectonucleotide pyrophosphatase/phosphodiesterase family member 7 OS=Homo sapiens GN=ENPP7 PE=1 SV=3	ENPP7_HUMAN	51 kDa	Homo sapiens	19	17	15	48	14	21	29	12	14	25	5	0	1	9	4	8	10	1	10	3
21	Sucrase-isomaltase, intestinal OS=Homo sapiens GN=SI PE=1 SV=5	SUIS_HUMAN	209 kDa	Homo sapiens	38	0	34	44	21	75	2	14	8	10	0	0	0	0	0	26	22	0	24	5
22	Meprin A subunit alpha OS=Homo sapiens GN=MEP1A PE=2 SV=2	MEP1A_HUMAN	84 kDa	Homo sapiens	14	8	17	47	17	23	20	24	8	36	0	0	3	6	4	15	10	0	5	6
23	Ig heavy chain V-III region BRO OS=Homo sapiens PE=1 SV=1	HV305_HUMAN	13 kDa	Homo sapiens	14	5	36	21	35	20	22	35	18	33	26	1	7	3	11	33	26	1	29	9
24	Neutral ceramidase OS=Homo sapiens GN=ASAH2 PE=1 SV=2	ASAH2_HUMAN	86 kDa	Homo sapiens	16	7	26	22	13	22	23	10	15	20	15	0	1	10	14	1	4	2	12	2
25	Deleted in malignant brain tumors 1 protein OS=Homo sapiens GN=DMBT1 PE=1 SV=2	DMBT1_HUMAN	261 kDa	Homo sapiens	5	19	25	15	20	15	35	5	55	14	14	2	4	28	9	4	3	3	7	12
26	Angiotensin-converting enzyme OS=Homo sapiens GN=ACE PE=1 SV=1	ACE_HUMAN	150 kDa	Homo sapiens	27	0	10	10	19	9	2	3	13	7	0	0	1	21	0	39	8	0	6	9
27	Lactase-phlorizin hydrolase OS=Homo sapiens GN=LCT PE=1 SV=2	LPH_HUMAN	219 kDa	Homo sapiens	12	21	6	55	12	54	15	0	2	4	0	0	0	0	0	29	0	0	18	1
28	Selenium-binding protein 1 OS=Homo sapiens GN=SELENBP1 PE=1 SV=2	SBP1_HUMAN	52 kDa	Homo sapiens	10	18	11	26	13	24	12	14	24	8	3	0	1	11	9	24	22	3	13	11
29	Meprin A subunit beta OS=Homo sapiens GN=MEP1B PE=1 SV=2	MEP1B_HUMAN	80 kDa	Homo sapiens	6	10	11	30	11	24	15	16	5	23	6	0	1	3	2	18	6	1	8	7
30	Serpin B6 OS=Homo sapiens GN=SERPINB6 PE=1 SV=3	SPB6_HUMAN	43 kDa	Homo sapiens	12	26	15	34	14	15	21	11	12	7	3	0	2	9	4	8	14	2	14	3
31	Alpha-amylase 2B OS=Homo sapiens GN=AMY2B PE=1 SV=1	AMY2B_HUMAN	58 kDa	Homo sapiens	27	32	16	21	12	10	9	16	9	12	5	0	0	6	11	12	10	1	3	0
32	Alpha-1-antichymotrypsin OS=Homo sapiens GN=SERPINA3 PE=1 SV=2	AACT_HUMAN	48 kDa	Homo sapiens	9	10	8	6	6	13	12	8	11	13	4	0	0	12	5	6	4	1	8	14
33	Enteropeptidase OS=Homo sapiens GN=PRSS7 PE=2 SV=2	ENTK_HUMAN	113 kDa	Homo sapiens	6	4	3	22	8	35	16	19	8	13	2	0	0	2	2	14	7	0	1	2
34	Protocadherin-24 OS=Homo sapiens GN=PCDH24 PE=1 SV=2	PCD24_HUMAN	142 kDa	unknown	4	21	21	10	13	19	23	14	20	18	7	0	1	19	11	12	7	0	3	5
35	Keratin, type II cytoskeletal 1 OS=Homo sapiens GN=KRT1 PE=1 SV=6	K2C1_HUMAN	66 kDa	Homo sapiens	19	7	5	8	9	7	18	5	2	29	7	2	6	2	4	2	2	5	5	34
36	Mucin-2 OS=Homo sapiens GN=MUC2 PE=1 SV=2	MUC2_HUMAN	540 kDa	Homo sapiens	0	10	9	3	9	10	8	4	7	3	2	0	3	3	1	17	9	1	6	1
37	Dipeptidyl peptidase 4 OS=Homo sapiens GN=DPP4 PE=1 SV=2	DPP4_HUMAN	88 kDa	Homo sapiens	21	2	24	20	1	25	1	5	2	1	0	0	0	0	0	11	6	0	12	1
38	Leukocyte elastase inhibitor OS=Homo sapiens GN=SERPINB1 PE=1 SV=1	ILEU_HUMAN	43 kDa	Homo sapiens	1	3	18	4	8	20	19	8	8	1	8	0	6	11	11	5	3	0	8	5
39	Aminopeptidase N OS=Homo sapiens GN=ANPEP PE=1 SV=4	AMPN_HUMAN	110 kDa	Homo sapiens	11	0	31	0	3	45	1	0	0	0	0	0	0	0	0	0	2	0	8	8
40	Dipeptidase 1 OS=Homo sapiens GN=DPEP1 PE=1 SV=3	DPEP1_HUMAN	46 kDa	Homo sapiens	10	12	7	22	6	8	22	5	5	19	1	0	0	4	7	1	2	0	5	0
41	Superoxide dismutase [Cu-Zn] OS=Homo sapiens GN=SOD1 PE=1 SV=2	SODC_HUMAN	16 kDa	Homo sapiens	1	18	15	11	9	10	12	0	7	3	0	0	1	4	4	3	8	0	7	1
42	Immunoglobulin J chain OS=Homo sapiens GN=IGJ PE=1 SV=4	IGJ_HUMAN	18 kDa	Homo sapiens	1	6	9	3	7	3	7	8	5	3	6	0	12	2	1	16	6	4	12	5
43	Glyceraldehyde-3-phosphate dehydrogenase OS=Homo sapiens GN=GAPDH PE=1 SV=3	G3P_HUMAN	36 kDa	Homo sapiens	12	0	14	6	5	18	0	14	0	3	0	0	0	5	11	0	0	0	21	7
44	Carcinoembryonic antigen-related cell adhesion molecule 5 OS=Homo sapiens GN=CEACAM5 PE=1 SV=2	CEAM5_HUMAN	77 kDa	Homo sapiens	2	7	12	4	7	7	11	4	9	3	6	0	8	13	16	8	16	3	10	6
45	Ig gamma-1 chain C region OS=Homo sapiens GN=IGHG1 PE=1 SV=1	IGHG1_HUMAN	36 kDa	Homo sapiens	5	7	6	5	9	9	4	7	3	5	6	0	7	2	6	8	12	3	5	5
46	Superoxide dismutase [Mn], mitochondrial OS=Homo sapiens GN=SOD2 PE=1 SV=2	SODM_HUMAN	25 kDa	Homo sapiens	5	11	7	11	3	5	14	4	5	6	2	0	0	3	1	1	2	0	4	0
47	Dihydrolipoyl dehydrogenase, mitochondrial OS=Homo sapiens GN=DLD PE=1 SV=2	DLDH_HUMAN	54 kDa	Homo sapiens	1	0	8	6	3	18	16	14	8	7	0	0	0	4	5	0	0	0	4	0
48	Titin OS=Homo sapiens GN=TTN PE=1 SV=2	TITIN_HUMAN	3816 kDa	Homo sapiens	1	2	0	3	3	0	1	0	1	2	0	0	0	0	1	0	0	0	1	0
49	Mucin and cadherin-like protein OS=Homo sapiens GN=MUPCDH PE=1 SV=2	MUCDL_HUMAN	88 kDa	unknown	3	12	7	7	8	7	13	9	7	9	4	0	0	5	4	6	6	0	1	1
50	Ig heavy chain V-III region VH26 OS=Homo sapiens PE=1 SV=1	HV303_HUMAN	13 kDa	Homo sapiens	9	4	19	9	27	3	4	15	9	9	10	0	2	3	2	13	7	0	3	3
51	Ig kappa chain V-II region GM607 (Fragment) OS=Homo sapiens PE=4 SV=1	KV205_HUMAN	13 kDa	Homo sapiens	2	4	17	6	10	7	6	11	4	5	5	1	7	2	7	14	14	2	3	3
52	N-acetylated-alpha-linked acidic dipeptidase-like protein OS=Homo sapiens GN=NAALADL1 PE=2 SV=1	NALDL_HUMAN	81 kDa	Homo sapiens	9	7	5	9	2	11	5	6	2	7	0	0	0	0	4	2	9	0	5	0
53	Ig heavy chain V-III region GAL OS=Homo sapiens PE=1 SV=1	HV320_HUMAN	13 kDa	Homo sapiens	8	0	8	9	15	10	0	9	0	9	6	0	3	0	5	9	5	0	9	0
54	Neutrophil gelatinase-associated lipocalin OS=Homo sapiens GN=LCN2 PE=1 SV=2	NGAL_HUMAN	23 kDa	Homo sapiens	5	1	4	5	7	3	6	7	4	4	2	0	3	0	4	6	4	0	2	1
55	Ig kappa chain V-III region HAH OS=Homo sapiens PE=2 SV=1	KV312_HUMAN	14 kDa	Homo sapiens	0	0	3	1	8	6	2	5	1	2	6	0	4	3	2	6	6	1	7	2
56	Ig kappa chain V-IV region JI OS=Homo sapiens PE=4 SV=1	KV403_HUMAN	15 kDa	Homo sapiens	0	2	6	3	26	13	4	6	0	15	3	0	8	0	5	3	3	1	0	0
57	Ig kappa chain V-III region VG (Fragment) OS=Homo sapiens PE=1 SV=1	KV309_HUMAN	13 kDa	Homo sapiens	0	0	7	5	9	8	5	6	4	5	6	1	6	7	5	10	5	2	7	3
58	Xaa-Pro dipeptidase OS=Homo sapiens GN=PEPD PE=1 SV=3	PEPD_HUMAN	55 kDa	Homo sapiens	1	7	4	4	8	7	9	11	1	3	0	0	1	2	3	6	1	0	3	4
59	Phospholipase A2 OS=Homo sapiens GN=PLA2G1B PE=1 SV=3	PA21B_HUMAN	16 kDa	Homo sapiens	2	9	17	7	14	0	7	0	3	0	3	0	0	0	2	0	6	0	4	0
60	CUB and zona pellucida-like domain-containing protein 1 OS=Homo sapiens GN=CUZD1 PE=2 SV=1	CUZD1_HUMAN	68 kDa	Homo sapiens	16	19	18	13	5	0	5	0	5	9	2	0	0	0	0	0	0	0	0	0
61	Transthyretin OS=Homo sapiens GN=TTR PE=1 SV=1	TTHY_HUMAN	16 kDa	Homo sapiens	6	8	4	2	0	3	3	4	1	4	0	0	1	1	3	1	7	0	4	0
62	Keratin, type II cuticular Hb6 OS=Homo sapiens GN=KRT86 PE=1 SV=1	KRT86_HUMAN	53 kDa	Homo sapiens	0	70	3	1	0	0	0	0	0	0	0	0	0	0	0	0	0	0	0	0
63	Ig gamma-2 chain C region OS=Homo sapiens GN=IGHG2 PE=1 SV=2	IGHG2_HUMAN	36 kDa	Homo sapiens	8	2	3	0	5	7	0	5	1	4	0	0	4	0	1	9	8	1	1	5
64	Ig kappa chain V-I region WEA OS=Homo sapiens PE=1 SV=1	KV118_HUMAN	12 kDa	Homo sapiens	15	4	7	7	6	1	3	3	3	2	2	0	1	3	5	4	7	2	4	4
65	Keratin, type I cuticular Ha1 OS=Homo sapiens GN=KRT31 PE=1 SV=3	K1H1_HUMAN	47 kDa	Homo sapiens	1	70	4	0	0	1	0	0	0	1	1	0	1	0	0	0	0	0	0	1
66	Ig kappa chain V-III region POM OS=Homo sapiens PE=1 SV=1	KV306_HUMAN	12 kDa	Homo sapiens	2	2	9	4	8	1	4	6	4	3	2	0	5	3	4	4	4	1	7	1
67	Alkaline phosphatase, placental type OS=Homo sapiens GN=ALPP PE=1 SV=2	PPB1_HUMAN	58 kDa	Homo sapiens	6	8	5	9	2	7	8	4	4	3	7	0	2	5	5	3	4	0	5	3
68	Alpha-amylase 1 OS=Homo sapiens GN=AMY1A PE=1 SV=2	AMY1_HUMAN	58 kDa	Homo sapiens	8	13	13	0	4	0	2	0	1	3	5	1	3	2	7	4	3	0	0	0
69	Keratin, type I cytoskeletal 9 OS=Homo sapiens GN=KRT9 PE=1 SV=3	K1C9_HUMAN	62 kDa	Homo sapiens	4	0	0	0	6	0	5	1	0	20	0	0	0	0	0	0	0	0	0	20
70	Xaa-Pro aminopeptidase 2 OS=Homo sapiens GN=XPNPEP2 PE=1 SV=3	XPP2_HUMAN	76 kDa	Homo sapiens	0	0	6	24	2	9	1	6	0	9	0	0	0	0	0	0	2	0	4	0
71	Ig heavy chain V-II region ARH-77 OS=Homo sapiens PE=4 SV=1	HV209_HUMAN	16 kDa	Homo sapiens	0	0	8	0	11	1	6	14	0	0	5	0	6	0	3	9	6	3	2	5
72	Serotransferrin OS=Homo sapiens GN=TF PE=1 SV=2	TRFE_HUMAN	77 kDa	Homo sapiens	0	1	0	0	1	25	0	7	0	0	0	0	0	0	0	4	12	0	0	0
73	Lactotransferrin OS=Homo sapiens GN=LTF PE=1 SV=6	TRFL_HUMAN	78 kDa	Homo sapiens	0	6	13	0	6	0	3	0	0	0	15	0	4	0	1	0	0	0	0	0
74	Keratin, type I cytoskeletal 10 OS=Homo sapiens GN=KRT10 PE=1 SV=6	K1C10_HUMAN	59 kDa	Homo sapiens	4	3	1	1	4	0	13	1	3	9	5	2	2	0	1	0	0	2	1	14
75	Ig heavy chain V-III region TIL OS=Homo sapiens PE=1 SV=1	HV304_HUMAN	12 kDa	Homo sapiens	2	2	6	1	9	3	3	1	2	7	5	0	3	3	4	9	3	2	5	0
76	Ig heavy chain V-I region HG3 OS=Homo sapiens PE=4 SV=1	HV102_HUMAN	13 kDa	Homo sapiens	0	4	6	7	8	5	5	4	3	9	4	0	0	0	0	8	3	0	1	2
77	Ig kappa chain V-II region MIL OS=Homo sapiens PE=1 SV=1	KV203_HUMAN	12 kDa	Homo sapiens	3	1	4	2	6	2	3	3	1	1	3	1	3	3	6	5	4	3	3	2
78	Galectin-3-binding protein OS=Homo sapiens GN=LGALS3BP PE=1 SV=1	LG3BP_HUMAN	65 kDa	Homo sapiens	0	0	4	4	9	16	2	0	0	0	0	0	0	0	0	0	5	0	4	0
79	Ig kappa chain V-I region Kue OS=Homo sapiens PE=1 SV=1	KV112_HUMAN	12 kDa	Homo sapiens	0	0	5	3	3	1	2	5	4	1	1	0	0	2	0	6	3	0	3	0
80	Ig kappa chain V-III region NG9 (Fragment) OS=Homo sapiens PE=1 SV=1	KV303_HUMAN	11 kDa	Homo sapiens	2	2	3	3	3	1	3	2	0	2	3	0	4	1	2	4	2	2	5	3
81	Cadherin-17 OS=Homo sapiens GN=CDH17 PE=1 SV=2	CAD17_HUMAN	92 kDa	Homo sapiens	0	0	5	0	1	1	8	0	3	0	0	0	0	2	1	0	0	0	0	0
82	Keratin, type II cytoskeletal 6C OS=Homo sapiens GN=KRT6C PE=1 SV=3	K2C6C_HUMAN	60 kDa	Homo sapiens	3	2	2	0	2	0	10	0	2	3	2	0	3	0	0	0	0	0	2	13
83	Chymotrypsin-like elastase family member 2B OS=Homo sapiens GN=CELA2B PE=2 SV=2	CEL2B_HUMAN	29 kDa	Homo sapiens	1	1	2	8	4	1	1	2	2	2	1	1	0	1	2	0	1	1	3	2
84	Kallikrein-1 OS=Homo sapiens GN=KLK1 PE=1 SV=2	KLK1_HUMAN	29 kDa	Homo sapiens	7	10	2	3	2	5	3	2	2	3	0	0	0	3	2	3	1	0	2	0
85	Alkaline phosphatase, placental-like OS=Homo sapiens GN=ALPPL2 PE=1 SV=4	PPBN_HUMAN	57 kDa	Homo sapiens	5	0	1	5	2	3	5	1	2	3	0	0	0	3	5	3	2	0	0	0
86	Ig heavy chain V-III region CAM OS=Homo sapiens PE=1 SV=1	HV307_HUMAN	14 kDa	Homo sapiens	0	3	2	2	5	1	3	0	2	4	2	1	1	1	2	2	6	1	0	2
87	Ig lambda chain V-I region HA OS=Homo sapiens PE=1 SV=1	LV102_HUMAN	12 kDa	Homo sapiens	0	0	1	1	4	3	0	1	3	0	1	0	3	1	0	4	3	1	1	2
88	Ig lambda chain V-III region SH OS=Homo sapiens PE=1 SV=1	LV301_HUMAN	11 kDa	Homo sapiens	1	0	1	2	4	2	1	1	0	0	1	0	3	0	2	4	3	0	6	0
89	Gastric intrinsic factor OS=Homo sapiens GN=GIF PE=1 SV=2	IF_HUMAN	45 kDa	Homo sapiens	0	2	4	1	0	6	2	4	3	1	0	0	0	0	0	4	1	0	3	0
90	Ig kappa chain V-III region B6 OS=Homo sapiens PE=1 SV=1	KV301_HUMAN	12 kDa	Homo sapiens	3	2	2	2	5	2	2	4	0	1	5	0	7	1	2	4	3	2	5	2
91	Ig kappa chain V-I region EU OS=Homo sapiens PE=1 SV=1	KV106_HUMAN	12 kDa	Homo sapiens	0	0	3	4	7	0	1	1	4	1	1	0	3	1	0	3	1	0	3	1
92	Trypsin-3 OS=Homo sapiens GN=PRSS3 PE=1 SV=2	TRY3_HUMAN	33 kDa	Homo sapiens	6	7	5	3	4	2	2	3	6	3	1	0	0	1	2	0	0	0	2	3
93	Immunoglobulin lambda-like polypeptide 1 OS=Homo sapiens GN=IGLL1 PE=1 SV=1	IGLL1_HUMAN	23 kDa	Homo sapiens	0	0	0	0	0	11	0	6	2	0	0	0	7	0	0	0	0	1	0	5
94	Ig kappa chain V-I region CAR OS=Homo sapiens PE=1 SV=1	KV104_HUMAN	12 kDa	Homo sapiens	0	0	6	2	4	3	5	3	0	2	1	0	0	0	2	3	1	3	1	1
95	Antithrombin-III OS=Homo sapiens GN=SERPINC1 PE=1 SV=1	ANT3_HUMAN	53 kDa	Homo sapiens	0	2	0	0	0	2	1	0	0	0	0	0	0	0	0	0	0	0	0	0
96	Citron Rho-interacting kinase OS=Homo sapiens GN=CIT PE=1 SV=2	CTRO_HUMAN	231 kDa	Homo sapiens	0	0	0	1	0	1	0	1	1	1	0	0	1	0	0	1	1	1	2	0
97	Carbonic anhydrase 1 OS=Homo sapiens GN=CA1 PE=1 SV=2	CAH1_HUMAN	29 kDa	Homo sapiens	0	0	0	0	0	0	0	0	0	0	0	0	0	2	2	0	11	1	2	4
98	Cytosol aminopeptidase OS=Homo sapiens GN=LAP3 PE=1 SV=3	AMPL_HUMAN	56 kDa	Homo sapiens	0	0	1	0	0	0	1	0	2	0	0	0	0	1	0	0	0	0	7	0
99	Serum albumin OS=Homo sapiens GN=ALB PE=1 SV=2	ALBU_HUMAN	69 kDa	Homo sapiens	0	0	0	0	0	0	0	0	0	0	0	0	20	0	0	0	0	0	0	0
100	Sialate O-acetylesterase OS=Homo sapiens GN=SIAE PE=1 SV=1	SIAE_HUMAN	58 kDa	Homo sapiens	2	0	2	2	1	5	5	1	2	2	0	0	0	1	1	2	0	0	0	0
101	Chymotrypsinogen B2 OS=Homo sapiens GN=CTRB2 PE=2 SV=2	CTRB2_HUMAN	28 kDa	Homo sapiens	4	2	4	5	0	0	1	0	3	1	3	0	0	0	0	0	0	0	0	4
102	Abnormal spindle-like microcephaly-associated protein OS=Homo sapiens GN=ASPM PE=1 SV=2	ASPM_HUMAN	410 kDa	Homo sapiens	0	0	0	2	0	0	0	0	0	0	0	0	0	0	0	0	0	0	0	0
103	Intelectin-2 OS=Homo sapiens GN=ITLN2 PE=2 SV=1	ITLN2_HUMAN	36 kDa	Homo sapiens	2	1	0	12	0	0	2	0	0	1	0	0	0	0	1	0	0	0	0	1
104	Homeobox protein OTX1 OS=Homo sapiens GN=OTX1 PE=1 SV=1	OTX1_HUMAN (+1)	37 kDa	Homo sapiens	1	1	0	0	0	0	0	0	0	0	0	0	0	0	0	0	0	0	0	0
105	Creatine kinase U-type, mitochondrial OS=Homo sapiens GN=CKMT1A PE=1 SV=1	KCRU_HUMAN	47 kDa	Homo sapiens	0	0	2	4	0	0	0	0	0	0	0	0	0	1	2	0	0	0	4	0
106	Galectin-4 OS=Homo sapiens GN=LGALS4 PE=1 SV=1	LEG4_HUMAN	36 kDa	Homo sapiens	2	0	2	1	2	1	2	0	2	1	2	0	2	0	2	0	0	0	1	0
107	Lithostathine-1-alpha OS=Homo sapiens GN=REG1A PE=1 SV=3	REG1A_HUMAN	19 kDa	Homo sapiens	1	2	1	3	2	2	3	0	0	1	1	0	1	0	0	0	0	1	1	1
108	Ig kappa chain V-III region VH (Fragment) OS=Homo sapiens PE=4 SV=1	KV310_HUMAN	13 kDa	Homo sapiens	0	0	0	1	4	0	1	0	0	2	0	0	0	0	0	0	0	0	0	0
109	Ig heavy chain V-III region JON OS=Homo sapiens PE=1 SV=1	HV319_HUMAN	13 kDa	Homo sapiens	1	0	0	0	6	2	0	5	0	0	0	0	3	0	0	6	0	0	4	0
110	Serine/threonine-protein kinase MRCK beta OS=Homo sapiens GN=CDC42BPB PE=1 SV=2	MRCKB_HUMAN	194 kDa	Homo sapiens	0	0	1	0	0	0	0	0	0	0	0	0	0	0	0	0	0	0	0	0
111	Ig kappa chain V-I region Gal OS=Homo sapiens PE=1 SV=1	KV107_HUMAN	12 kDa	Homo sapiens	0	0	0	1	3	0	1	0	0	2	0	0	0	0	0	3	0	0	1	0
112	Ig kappa chain V-II region RPMI 6410 OS=Homo sapiens PE=4 SV=1	KV206_HUMAN	15 kDa	Homo sapiens	0	1	2	0	3	0	0	0	0	0	0	0	0	0	1	1	0	0	0	1
113	Protein Shroom3 OS=Homo sapiens GN=SHROOM3 PE=1 SV=1	SHRM3_HUMAN	217 kDa	Homo sapiens	3	0	1	3	1	0	4	0	0	0	1	0	0	0	0	0	0	0	0	0
114	Keratin, type II cuticular Hb5 OS=Homo sapiens GN=KRT85 PE=1 SV=1	KRT85_HUMAN	56 kDa	Homo sapiens	0	24	0	0	0	0	0	0	0	0	0	0	0	0	0	0	0	0	0	0
115	Carcinoembryonic antigen-related cell adhesion molecule 7 OS=Homo sapiens GN=CEACAM7 PE=1 SV=1	CEAM7_HUMAN	29 kDa	Homo sapiens	2	0	0	0	0	0	3	0	0	0	0	0	1	1	0	4	6	0	3	1
116	Carboxypeptidase A2 OS=Homo sapiens GN=CPA2 PE=1 SV=2	CBPA2_HUMAN	47 kDa	Homo sapiens	0	0	1	1	1	9	2	0	0	3	0	0	0	0	0	0	0	0	0	1
117	Ig kappa chain V-III region IARC/BL41 OS=Homo sapiens PE=1 SV=1	KV311_HUMAN	14 kDa	Homo sapiens	2	2	2	1	1	1	1	1	0	1	2	0	3	1	0	1	3	1	2	2
118	Zymogen granule membrane protein 16 OS=Homo sapiens GN=ZG16 PE=1 SV=1	ZG16_HUMAN	18 kDa	Homo sapiens	0	0	0	12	0	0	0	0	0	0	0	0	0	0	1	0	0	0	1	0
119	Keratin, type II cytoskeletal 2 epidermal OS=Homo sapiens GN=KRT2 PE=1 SV=2	K22E_HUMAN	65 kDa	Homo sapiens	0	0	0	0	1	0	6	0	0	4	0	0	1	0	0	0	0	0	0	6
120	Neprilysin OS=Homo sapiens GN=MME PE=1 SV=2	NEP_HUMAN	86 kDa	Homo sapiens	0	0	1	5	0	0	0	1	0	0	0	0	0	0	0	0	0	0	2	0
121	Keratin, type II cuticular Hb2 OS=Homo sapiens GN=KRT82 PE=1 SV=3	KRT82_HUMAN	57 kDa	Homo sapiens	0	20	0	0	0	0	0	0	0	0	0	0	0	0	0	0	0	0	0	0
122	Ig kappa chain V-IV region STH (Fragment) OS=Homo sapiens PE=1 SV=1	KV405_HUMAN	12 kDa	Homo sapiens	0	0	0	0	4	4	1	3	0	3	1	0	2	0	2	0	2	0	0	0
123	Myeloperoxidase OS=Homo sapiens GN=MPO PE=1 SV=1	PERM_HUMAN	84 kDa	Homo sapiens	0	5	0	0	0	0	0	0	0	0	6	0	6	0	3	0	0	0	2	0
124	Lysosome-associated membrane glycoprotein 2 OS=Homo sapiens GN=LAMP2 PE=1 SV=2	LAMP2_HUMAN	45 kDa	Homo sapiens	0	0	1	0	1	3	2	1	1	0	0	0	0	1	0	7	3	0	1	1
125	Epididymal secretory protein E1 OS=Homo sapiens GN=NPC2 PE=1 SV=1	NPC2_HUMAN	17 kDa	Homo sapiens	0	1	2	1	0	0	3	0	0	1	0	0	0	0	0	2	1	0	0	0
126	Alpha-1-acid glycoprotein 1 OS=Homo sapiens GN=ORM1 PE=1 SV=1	A1AG1_HUMAN	24 kDa	Homo sapiens	0	1	1	0	1	5	0	2	0	0	0	0	1	0	0	2	2	0	0	0
127	Aminoacylase-1 OS=Homo sapiens GN=ACY1 PE=1 SV=1	ACY1_HUMAN	46 kDa	Homo sapiens	0	0	0	0	0	0	0	1	0	0	0	0	0	0	1	0	1	0	2	0
128	Lysozyme C OS=Homo sapiens GN=LYZ PE=1 SV=1	LYSC_HUMAN	17 kDa	Homo sapiens	0	0	3	0	6	4	0	0	0	0	3	0	2	0	0	0	0	0	0	0
129	Keratin, type II cuticular Hb3 OS=Homo sapiens GN=KRT83 PE=1 SV=2	KRT83_HUMAN	54 kDa	Homo sapiens	0	21	1	0	0	0	0	0	0	0	0	0	0	0	0	0	0	0	0	0
130	Ig kappa chain V-I region DEE OS=Homo sapiens PE=1 SV=1	KV105_HUMAN	12 kDa	Homo sapiens	2	1	0	1	3	1	3	1	1	0	1	0	2	1	0	1	0	0	0	0
131	Intelectin-1 OS=Homo sapiens GN=ITLN1 PE=1 SV=1	ITLN1_HUMAN	35 kDa	Homo sapiens	2	0	0	1	0	1	0	0	0	1	0	0	0	0	1	0	0	0	0	1
132	Ig lambda chain V-III region LOI OS=Homo sapiens PE=1 SV=1	LV302_HUMAN	12 kDa	Homo sapiens	0	0	1	0	9	0	0	1	0	0	1	0	5	0	1	1	0	0	0	1
133	Protein S100-A8 OS=Homo sapiens GN=S100A8 PE=1 SV=1	S10A8_HUMAN	11 kDa	Homo sapiens	0	0	1	1	4	0	0	0	0	0	1	0	3	0	1	0	0	1	0	1
134	Cytochrome c OS=Homo sapiens GN=CYCS PE=1 SV=2	CYC_HUMAN	12 kDa	Homo sapiens	0	0	1	0	0	1	0	0	0	0	0	0	0	0	0	0	0	0	0	0
135	Keratin, type II cytoskeletal 5 OS=Homo sapiens GN=KRT5 PE=1 SV=3	K2C5_HUMAN	62 kDa	Homo sapiens	2	2	0	0	1	0	0	0	0	0	1	0	0	0	0	0	0	0	0	2
136	E3 ubiquitin-protein ligase UBR4 OS=Homo sapiens GN=UBR4 PE=1 SV=1	UBR4_HUMAN	574 kDa	Homo sapiens	0	0	0	0	1	0	0	0	0	0	0	0	0	0	0	0	0	0	0	0
137	Ig lambda chain V-IV region Hil OS=Homo sapiens PE=1 SV=1	LV403_HUMAN	12 kDa	Homo sapiens	0	0	2	0	2	0	1	0	0	0	1	0	2	0	1	4	4	0	4	0
138	Trypsin-1 OS=Homo sapiens GN=PRSS1 PE=1 SV=1	TRY1_HUMAN	27 kDa	Homo sapiens	0	0	0	0	0	0	1	0	3	0	0	0	0	0	0	0	0	0	0	1
139	Mucin-5AC (Fragments) OS=Homo sapiens GN=MUC5AC PE=1 SV=3	MUC5A_HUMAN	527 kDa	Homo sapiens	2	2	3	1	0	0	2	1	2	0	0	0	0	0	0	0	3	2	2	2
140	BTB/POZ domain-containing protein 3 OS=Homo sapiens GN=BTBD3 PE=2 SV=1	BTBD3_HUMAN	58 kDa	Homo sapiens	0	0	1	1	0	0	0	1	0	1	1	0	0	1	0	1	2	0	1	0
141	Ig heavy chain V-III region TUR OS=Homo sapiens PE=1 SV=1	HV318_HUMAN	12 kDa	Homo sapiens	0	0	3	0	3	1	0	3	0	0	1	0	0	0	1	3	2	0	2	0
142	Ig kappa chain V-II region Cum OS=Homo sapiens PE=1 SV=1	KV201_HUMAN	13 kDa	Homo sapiens	1	2	1	0	1	0	0	1	0	1	2	0	1	1	1	2	2	0	0	1
143	Cadherin-1 OS=Homo sapiens GN=CDH1 PE=1 SV=3	CADH1_HUMAN	97 kDa	Homo sapiens	0	1	0	0	0	0	2	0	2	1	0	0	0	3	0	4	1	0	0	1
144	Polypeptide N-acetylgalactosaminyltransferase 4 OS=Homo sapiens GN=GALNT4 PE=1 SV=1	GALT4_HUMAN	67 kDa	Homo sapiens	0	0	0	0	0	0	0	0	0	0	0	0	0	0	0	1	0	0	0	0
145	Ubiquitin OS=Homo sapiens GN=RPS27A PE=1 SV=1	UBIQ_HUMAN	9 kDa	unknown	1	1	0	0	0	0	0	0	1	0	0	0	1	0	1	0	1	0	1	0
146	Ig lambda chain V-I region WAH OS=Homo sapiens PE=1 SV=1	LV106_HUMAN	12 kDa	Homo sapiens	0	0	0	0	2	2	2	0	0	0	0	0	1	0	0	0	0	0	0	0
147	Ig heavy chain V-III region BUR OS=Homo sapiens PE=1 SV=1	HV312_HUMAN	13 kDa	Homo sapiens	1	0	0	0	6	1	0	1	0	0	0	0	2	0	1	1	0	0	3	0
148	Pancreatic triacylglycerol lipase OS=Homo sapiens GN=PNLIP PE=1 SV=1	LIPP_HUMAN	51 kDa	Homo sapiens	0	0	1	0	4	0	0	0	0	0	1	0	0	0	0	0	0	0	3	1
149	Keratin, type I cuticular Ha6 OS=Homo sapiens GN=KRT36 PE=1 SV=1	KRT36_HUMAN	52 kDa	Homo sapiens	0	12	0	0	0	0	0	0	0	0	0	0	0	0	0	0	0	0	0	0
150	Kinase suppressor of Ras 2 OS=Homo sapiens GN=KSR2 PE=1 SV=2	KSR2_HUMAN	108 kDa	Homo sapiens	0	0	1	0	0	0	0	0	1	0	0	0	1	0	0	0	1	0	0	1
151	Filamin-B OS=Homo sapiens GN=FLNB PE=1 SV=1	FLNB_HUMAN	278 kDa	Homo sapiens	0	0	0	0	0	1	0	0	0	0	0	0	0	0	1	0	1	0	0	0
152	Calcium-activated chloride channel regulator 4 OS=Homo sapiens GN=CLCA4 PE=1 SV=2	CLCA4_HUMAN	101 kDa	Homo sapiens	0	0	0	0	0	0	0	0	0	0	0	0	1	0	0	0	2	0	2	0
153	Glypican-5 OS=Homo sapiens GN=GPC5 PE=2 SV=1	GPC5_HUMAN	64 kDa	Homo sapiens	0	0	0	0	0	1	0	0	0	0	0	0	0	0	0	0	0	0	0	0
154	Ig kappa chain V-I region BAN OS=Homo sapiens PE=1 SV=1	KV122_HUMAN	12 kDa	Homo sapiens	0	0	2	0	0	0	0	3	0	3	0	0	0	0	0	7	0	0	0	2
155	Ig heavy chain V-III region BUT OS=Homo sapiens PE=1 SV=1	HV306_HUMAN	12 kDa	Homo sapiens	1	0	4	0	3	1	0	2	0	0	1	0	0	0	0	1	0	0	0	0
156	Trefoil factor 3 OS=Homo sapiens GN=TFF3 PE=1 SV=1	TFF3_HUMAN	9 kDa	Homo sapiens	0	0	0	0	0	1	1	0	0	0	0	0	0	0	0	0	0	0	0	0
157	Carcinoembryonic antigen-related cell adhesion molecule 1 OS=Homo sapiens GN=CEACAM1 PE=1 SV=2	CEAM1_HUMAN	58 kDa	Homo sapiens	0	0	0	0	0	0	0	0	2	0	0	0	1	5	0	0	0	0	0	0
158	Keratin, type I cytoskeletal 14 OS=Homo sapiens GN=KRT14 PE=1 SV=4	K1C14_HUMAN	52 kDa	Homo sapiens	0	0	0	0	0	0	0	0	0	0	1	0	0	0	0	0	0	0	0	8
159	Ectonucleotide pyrophosphatase/phosphodiesterase family member 4 OS=Homo sapiens GN=ENPP4 PE=1 SV=3	ENPP4_HUMAN	52 kDa	Homo sapiens	0	0	0	0	0	0	0	0	0	1	0	0	0	0	0	0	0	0	0	0
160	Ig kappa chain V-I region Scw OS=Homo sapiens PE=1 SV=1	KV117_HUMAN	12 kDa	Homo sapiens	17	0	0	0	0	0	0	0	0	0	0	0	0	0	0	0	0	0	0	0
161	Acid sphingomyelinase-like phosphodiesterase 3b OS=Homo sapiens GN=SMPDL3B PE=2 SV=2	ASM3B_HUMAN	51 kDa	Homo sapiens	2	0	0	0	0	1	0	4	1	1	0	0	0	0	0	0	2	0	2	0
162	Ig heavy chain V-III region HIL OS=Homo sapiens PE=1 SV=1	HV310_HUMAN	14 kDa	Homo sapiens	1	0	1	0	5	0	0	1	0	4	0	0	0	0	0	2	1	0	0	0
163	Protein S100-A9 OS=Homo sapiens GN=S100A9 PE=1 SV=1	S10A9_HUMAN	13 kDa	Homo sapiens	0	0	0	0	0	0	0	0	0	0	1	0	1	0	2	0	0	0	0	0
164	Ig heavy chain V-II region WAH OS=Homo sapiens PE=1 SV=1	HV206_HUMAN	14 kDa	Homo sapiens	0	0	0	0	2	0	0	5	0	0	0	0	0	0	0	0	0	0	0	0
165	Cytosolic non-specific dipeptidase OS=Homo sapiens GN=CNDP2 PE=1 SV=2	CNDP2_HUMAN	53 kDa	Homo sapiens	0	0	0	0	0	0	0	4	0	0	0	0	0	0	0	0	0	0	0	0
166	Alpha-2-macroglobulin OS=Homo sapiens GN=A2M PE=1 SV=2	A2MG_HUMAN	163 kDa	Homo sapiens	0	0	0	0	0	3	0	0	0	0	0	0	0	0	0	0	0	0	0	0
167	Putative neutral ceramidase C OS=Homo sapiens GN=ASAH2C PE=2 SV=1	ASA2C_HUMAN	69 kDa	Homo sapiens	0	0	0	1	0	1	0	0	0	0	0	0	0	0	0	0	0	0	0	0
168	Attractin OS=Homo sapiens GN=ATRN PE=1 SV=2	ATRN_HUMAN	159 kDa	Homo sapiens	0	0	0	1	0	3	0	2	0	1	0	0	0	0	0	0	0	0	0	0
169	Galectin-3 OS=Homo sapiens GN=LGALS3 PE=1 SV=5	LEG3_HUMAN	26 kDa	Homo sapiens	0	0	0	0	3	0	0	0	0	0	0	0	0	0	0	0	0	0	0	0
170	Ig heavy chain V-III region GAR OS=Homo sapiens PE=1 SV=1	HV322_HUMAN	13 kDa	Homo sapiens	0	0	0	0	1	0	0	0	0	0	0	0	0	0	0	0	0	0	0	0
171	Putative maltase-glucoamylase-like protein FLJ16351 OS=Homo sapiens PE=2 SV=1	MGAL1_HUMAN	74 kDa	Homo sapiens	0	0	0	0	0	0	0	0	0	1	0	0	0	0	0	1	0	0	0	0
172	Cathepsin S OS=Homo sapiens GN=CTSS PE=1 SV=3	CATS_HUMAN	37 kDa	Homo sapiens	0	0	0	0	0	1	2	0	0	0	0	0	3	1	0	1	0	0	0	0
173	TIR domain-containing adapter molecule 1 OS=Homo sapiens GN=TICAM1 PE=1 SV=1	TCAM1_HUMAN	76 kDa	Homo sapiens	0	0	0	0	0	0	0	0	0	0	0	0	0	0	0	0	1	0	0	0
174	SLC2A4 regulator OS=Homo sapiens GN=SLC2A4RG PE=1 SV=4	S2A4R_HUMAN	41 kDa	Homo sapiens	0	0	0	0	0	0	0	0	0	0	0	0	0	0	0	0	1	0	0	0
175	Ig mu heavy chain disease protein OS=Homo sapiens PE=1 SV=1	MUCB_HUMAN	43 kDa	Homo sapiens	0	0	0	0	4	3	0	0	0	0	0	0	2	0	0	1	0	0	0	0
176	Zinc finger protein 830 OS=Homo sapiens GN=ZNF830 PE=1 SV=1	ZN830_HUMAN	42 kDa	Homo sapiens	0	0	0	0	0	0	0	0	0	0	0	0	0	0	0	1	0	0	0	0
177	Dihydropyrimidine dehydrogenase [NADP+] OS=Homo sapiens GN=DPYD PE=1 SV=2	DPYD_HUMAN	111 kDa	Homo sapiens	0	1	1	0	0	0	0	0	0	0	0	0	0	0	0	0	0	1	0	0
178	Putative V-set and immunoglobulin domain-containing protein 6 OS=Homo sapiens GN=VSIG6 PE=5 SV=2	VSIG6_HUMAN	14 kDa	Homo sapiens	0	0	0	0	0	2	0	0	0	2	0	0	0	0	0	2	0	0	0	0
179	Ig lambda chain V-II region NEI OS=Homo sapiens PE=1 SV=1	LV202_HUMAN	12 kDa	Homo sapiens	0	0	0	0	2	0	0	0	0	0	0	0	0	0	0	0	1	0	0	0
180	Triosephosphate isomerase OS=Homo sapiens GN=TPI1 PE=1 SV=2	TPIS_HUMAN	27 kDa	Homo sapiens	0	0	0	0	1	0	0	0	0	0	0	0	5	0	0	0	0	0	0	0
181	Ferritin light chain OS=Homo sapiens GN=FTL PE=1 SV=2	FRIL_HUMAN	20 kDa	Homo sapiens	0	0	0	1	0	0	0	0	2	2	0	0	0	0	0	0	0	0	0	0
182	Tudor domain-containing protein 1 OS=Homo sapiens GN=TDRD1 PE=1 SV=2	TDRD1_HUMAN	132 kDa	Homo sapiens	0	0	0	0	0	0	1	0	0	0	0	0	0	0	0	0	0	0	0	0
183	Ig kappa chain V-I region AG OS=Homo sapiens PE=1 SV=1	KV101_HUMAN	12 kDa	Homo sapiens	4	0	0	0	2	0	0	0	0	0	0	0	0	0	0	0	1	0	0	0
184	Keratin, type I cuticular Ha5 OS=Homo sapiens GN=KRT35 PE=2 SV=4	KRT35_HUMAN	50 kDa	Homo sapiens	0	7	1	0	0	0	0	0	0	0	0	0	0	0	0	0	0	0	0	0
185	Ig heavy chain V-III region LAY OS=Homo sapiens PE=1 SV=1	HV314_HUMAN	13 kDa	Homo sapiens	0	0	0	0	2	1	0	1	0	0	0	0	1	0	0	1	0	0	1	0
186	Coiled-coil domain-containing protein 33 OS=Homo sapiens GN=CCDC33 PE=1 SV=3	CCD33_HUMAN	107 kDa	Homo sapiens	0	0	0	0	3	0	2	0	0	0	0	0	0	0	0	0	0	0	0	1
187	Olfactomedin-4 OS=Homo sapiens GN=OLFM4 PE=1 SV=1	OLFM4_HUMAN	57 kDa	Homo sapiens	0	0	0	0	0	0	0	0	0	0	0	0	0	0	0	2	4	0	1	0
188	Ferritin heavy chain OS=Homo sapiens GN=FTH1 PE=1 SV=2	FRIH_HUMAN	21 kDa	Homo sapiens	0	0	0	1	0	0	0	0	1	0	0	0	0	1	0	0	0	0	0	0
189	Lipoma-preferred partner OS=Homo sapiens GN=LPP PE=1 SV=1	LPP_HUMAN	66 kDa	Homo sapiens	2	0	0	0	1	0	1	1	0	0	0	0	0	0	0	0	0	0	0	0
190	Ig lambda chain V-I region VOR OS=Homo sapiens PE=1 SV=1	LV101_HUMAN	12 kDa	Homo sapiens	0	0	2	0	0	0	0	0	0	0	1	0	0	0	0	0	0	0	0	0
191	Transmembrane protein 201 OS=Homo sapiens GN=TMEM201 PE=1 SV=1	TM201_HUMAN	72 kDa	Homo sapiens	0	0	0	0	1	1	0	0	0	0	0	0	0	0	0	0	0	0	0	0
192	ATP synthase lipid-binding protein, mitochondrial OS=Homo sapiens GN=ATP5G1 PE=2 SV=2	AT5G1_HUMAN (+2)	14 kDa	Homo sapiens	0	2	0	1	0	0	0	0	0	0	0	0	0	0	0	0	0	0	0	0
193	Keratin, type I cuticular Ha2 OS=Homo sapiens GN=KRT32 PE=1 SV=2	K1H2_HUMAN	50 kDa	Homo sapiens	0	9	0	0	0	0	0	0	0	0	0	0	0	0	0	0	0	0	0	0
194	Aspartyl aminopeptidase OS=Homo sapiens GN=DNPEP PE=1 SV=1	DNPEP_HUMAN	52 kDa	Homo sapiens	0	0	0	2	0	0	1	2	0	0	0	0	0	0	1	0	0	0	1	0
195	Obscurin OS=Homo sapiens GN=OBSCN PE=1 SV=3	OBSCN_HUMAN	868 kDa	Homo sapiens	0	0	0	0	0	0	0	0	0	0	0	0	0	0	0	0	0	0	0	1
196	Myeloblastin OS=Homo sapiens GN=PRTN3 PE=1 SV=3	PRTN3_HUMAN	28 kDa	Homo sapiens	0	1	1	0	0	0	1	0	0	0	1	0	0	0	0	0	0	0	0	0
197	Keratin, type I cuticular Ha3-I OS=Homo sapiens GN=KRT33A PE=1 SV=2	KT33A_HUMAN	46 kDa	Homo sapiens	0	7	1	0	0	0	0	0	0	0	0	0	0	0	0	0	0	0	0	0
198	Keratin-associated protein 2-1 OS=Homo sapiens GN=KRTAP2-1 PE=2 SV=2	KRA21_HUMAN (+3)	14 kDa	Homo sapiens	0	4	0	0	0	0	0	0	0	0	0	0	0	0	0	0	0	0	0	0
199	Putative alpha-1-antitrypsin-related protein OS=Homo sapiens GN=SERPINA2 PE=5 SV=1	A1ATR_HUMAN	48 kDa	Homo sapiens	1	0	0	0	0	0	0	0	0	0	0	0	0	2	0	0	1	0	0	0
200	Protein scribble homolog OS=Homo sapiens GN=SCRIB PE=1 SV=4	SCRIB_HUMAN	175 kDa	Homo sapiens	0	0	0	0	0	0	0	0	0	0	0	0	0	1	0	0	0	0	0	0
201	Ig heavy chain V-III region KOL OS=Homo sapiens PE=1 SV=1	HV311_HUMAN	14 kDa	Homo sapiens	0	0	0	0	2	0	0	0	0	0	0	0	1	0	0	3	0	0	2	0
202	Putative N-acetylated-alpha-linked acidic dipeptidase OS=Homo sapiens GN=FOLH1B PE=2 SV=1	FOH1B_HUMAN (+1)	50 kDa	Homo sapiens	0	0	0	0	0	3	1	0	0	0	0	0	0	0	0	0	0	0	0	0
203	Keratin, type I cytoskeletal 18 OS=Homo sapiens GN=KRT18 PE=1 SV=2	K1C18_HUMAN	48 kDa	Homo sapiens	0	0	0	1	0	0	0	0	0	0	1	0	0	0	0	0	0	0	0	0
204	Keratin, type I cytoskeletal 13 OS=Homo sapiens GN=KRT13 PE=1 SV=4	K1C13_HUMAN	50 kDa	Homo sapiens	0	0	0	0	3	0	1	0	0	0	2	0	0	0	0	0	0	0	0	1
205	Ig lambda chain V-IV region MOL OS=Homo sapiens PE=1 SV=1	LV405_HUMAN	11 kDa	Homo sapiens	0	0	0	0	2	0	0	0	0	0	0	0	0	0	0	0	0	0	0	0
206	Trefoil factor 2 OS=Homo sapiens GN=TFF2 PE=1 SV=2	TFF2_HUMAN	14 kDa	Homo sapiens	0	0	4	0	0	0	0	0	0	0	0	0	0	0	0	0	0	0	0	0
207	Zinc finger protein 574 OS=Homo sapiens GN=ZNF574 PE=1 SV=2	ZN574_HUMAN	99 kDa	Homo sapiens	0	0	1	0	0	0	0	0	0	0	0	0	0	0	0	0	0	0	0	0
208	Complement C3 OS=Homo sapiens GN=C3 PE=1 SV=2	CO3_HUMAN	187 kDa	Homo sapiens	0	0	0	0	0	0	0	0	0	0	0	0	3	0	0	1	0	0	0	0
209	Adenosine deaminase OS=Homo sapiens GN=ADA PE=1 SV=3	ADA_HUMAN	41 kDa	Homo sapiens	0	0	0	0	0	2	0	0	0	0	0	0	0	0	0	0	0	0	0	0
210	Keratin, type II cytoskeletal 79 OS=Homo sapiens GN=KRT79 PE=1 SV=1	K2C79_HUMAN	58 kDa	Homo sapiens	0	0	0	0	0	0	0	0	0	1	0	0	0	0	0	0	0	0	0	2
211	Zinc finger protein 469 OS=Homo sapiens GN=ZNF469 PE=1 SV=3	ZN469_HUMAN	410 kDa	Homo sapiens	0	0	0	0	0	0	0	0	0	0	0	0	0	0	0	0	3	0	0	0
212	Ankyrin repeat and death domain-containing protein ENSP00000345065 OS=Homo sapiens PE=4 SV=2	YE015_HUMAN	53 kDa	unknown	0	0	0	0	0	0	0	0	0	0	0	0	0	0	1	0	0	0	0	0
213	Keratin, type II cuticular Hb1 OS=Homo sapiens GN=KRT81 PE=1 SV=2	KRT81_HUMAN	55 kDa	Homo sapiens	0	8	1	0	0	0	0	0	0	0	0	0	0	0	0	0	0	0	0	0
214	Ig lambda chain V region 4A OS=Homo sapiens PE=4 SV=1	LV001_HUMAN	12 kDa	Homo sapiens	0	0	1	0	0	0	0	0	0	0	0	0	0	0	0	0	0	0	0	0
215	BRCA1-associated RING domain protein 1 OS=Homo sapiens GN=BARD1 PE=1 SV=2	BARD1_HUMAN	87 kDa	Homo sapiens	0	0	0	0	0	0	0	1	0	0	0	0	0	0	0	0	0	0	0	0
216	Prolactin-inducible protein OS=Homo sapiens GN=PIP PE=1 SV=1	PIP_HUMAN	17 kDa	Homo sapiens	0	6	0	0	0	0	0	0	0	0	0	0	0	0	0	0	0	0	0	0
217	Neutrophil defensin 1 OS=Homo sapiens GN=DEFA1 PE=1 SV=1	DEF1_HUMAN (+1)	10 kDa	Homo sapiens	0	0	3	0	0	0	1	0	0	0	2	0	0	0	0	0	0	0	0	0
218	Ig heavy chain V-I region V35 OS=Homo sapiens PE=1 SV=1	HV103_HUMAN	13 kDa	Homo sapiens	0	0	0	1	2	0	0	1	0	0	0	0	0	0	0	1	0	0	0	0
219	Zinc-alpha-2-glycoprotein OS=Homo sapiens GN=AZGP1 PE=1 SV=1	ZA2G_HUMAN	34 kDa	Homo sapiens	0	0	0	0	1	0	0	0	0	0	0	0	1	0	0	0	0	0	0	0
220	Polypeptide N-acetylgalactosaminyltransferase 3 OS=Homo sapiens GN=GALNT3 PE=2 SV=2	GALT3_HUMAN	73 kDa	Homo sapiens	0	0	0	0	0	0	0	0	0	0	0	0	0	0	0	1	0	0	0	0
221	Synaptonemal complex protein 2-like OS=Homo sapiens GN=SYCP2L PE=1 SV=2	SYC2L_HUMAN	94 kDa	Homo sapiens	0	0	0	0	0	0	0	0	0	0	0	0	0	0	0	0	0	0	1	0
222	Ig heavy chain V-III region TRO OS=Homo sapiens PE=1 SV=1	HV301_HUMAN	13 kDa	Homo sapiens	0	0	0	0	1	0	0	1	0	0	0	0	1	0	0	0	0	0	0	0
223	Tumor necrosis factor receptor superfamily member 3 OS=Homo sapiens GN=LTBR PE=1 SV=1	TNR3_HUMAN	47 kDa	Homo sapiens	0	0	0	0	0	0	0	0	0	0	0	0	0	0	0	1	0	0	0	0
224	Keratin, type I cuticular Ha4 OS=Homo sapiens GN=KRT34 PE=1 SV=2	KRT34_HUMAN	49 kDa	Homo sapiens	0	2	0	0	0	0	0	0	0	0	0	0	0	0	0	0	0	0	0	0
225	Protein furry homolog-like OS=Homo sapiens GN=FRYL PE=1 SV=2	FRYL_HUMAN	340 kDa	Homo sapiens	0	0	0	0	0	0	0	0	1	0	0	0	0	0	0	0	0	0	0	0
226	Fumarylacetoacetate hydrolase domain-containing protein 1 OS=Homo sapiens GN=FAHD1 PE=1 SV=2	FAHD1_HUMAN	25 kDa	Homo sapiens	0	0	1	0	0	0	0	0	0	0	0	0	0	0	0	0	0	0	3	0
227	Ig kappa chain V-I region AU OS=Homo sapiens PE=1 SV=1	KV102_HUMAN	12 kDa	Homo sapiens	0	0	0	0	2	0	1	0	0	1	0	0	0	0	0	0	2	0	0	0
228	Glucosamine--fructose-6-phosphate aminotransferase [isomerizing] 2 OS=Homo sapiens GN=GFPT2 PE=1 SV=3	GFPT2_HUMAN	77 kDa	Homo sapiens	0	0	0	0	0	0	1	0	0	0	0	0	0	0	0	1	0	0	0	0
229	Protein inscuteable homolog OS=Homo sapiens GN=INSC PE=1 SV=1	INSC_HUMAN	63 kDa	Homo sapiens	0	0	0	0	0	0	0	0	0	2	0	0	0	0	0	0	0	0	0	0
230	Keratin, type I cytoskeletal 24 OS=Homo sapiens GN=KRT24 PE=1 SV=1	K1C24_HUMAN	55 kDa	Homo sapiens	0	0	0	0	0	0	0	0	0	0	1	0	0	0	0	0	0	0	0	0
231	Serine/threonine-protein kinase mTOR OS=Homo sapiens GN=FRAP1 PE=1 SV=1	FRAP_HUMAN	289 kDa	unknown	0	0	0	0	0	0	0	1	0	0	0	0	0	0	0	0	0	0	0	0
232	Ig lambda chain V-I region NIG-64 OS=Homo sapiens PE=1 SV=1	LV104_HUMAN (+1)	11 kDa	Homo sapiens	0	0	0	0	1	0	0	0	0	0	0	0	0	0	0	0	0	0	0	0
233	Phospholipase A2, membrane associated OS=Homo sapiens GN=PLA2G2A PE=1 SV=2	PA2GA_HUMAN	16 kDa	Homo sapiens	0	0	0	0	0	2	0	0	0	0	0	0	0	0	0	0	0	0	0	0
234	Nipped-B-like protein OS=Homo sapiens GN=NIPBL PE=1 SV=2	NIPBL_HUMAN	316 kDa	Homo sapiens	0	0	0	0	0	1	0	0	0	0	0	0	0	0	0	0	0	0	0	0
235	Centriolin OS=Homo sapiens GN=CEP110 PE=1 SV=2	CP110_HUMAN	269 kDa	Homo sapiens	0	3	0	0	0	0	0	0	0	0	0	0	0	0	0	0	0	0	0	0
236	Ig kappa chain V-I region OU OS=Homo sapiens PE=1 SV=1	KV114_HUMAN	12 kDa	Homo sapiens	1	0	0	0	1	0	0	1	0	0	0	0	0	1	0	0	0	0	1	0
237	Ig kappa chain V-I region HK101 (Fragment) OS=Homo sapiens PE=4 SV=1	KV109_HUMAN	13 kDa	Homo sapiens	0	0	0	0	1	1	0	0	0	0	0	0	0	0	0	0	0	0	0	0
238	Ig kappa chain V-I region Wes OS=Homo sapiens PE=1 SV=1	KV119_HUMAN	12 kDa	Homo sapiens	1	0	0	0	3	0	0	0	0	0	0	0	0	0	0	0	0	0	0	0
239	Ig heavy chain V-III region WEA OS=Homo sapiens PE=1 SV=1	HV302_HUMAN	12 kDa	Homo sapiens	0	0	0	0	0	0	0	0	0	0	0	0	0	0	0	0	1	0	0	0
240	Methylmalonate-semialdehyde dehydrogenase [acylating], mitochondrial OS=Homo sapiens GN=ALDH6A1 PE=1 SV=2	MMSA_HUMAN	58 kDa	Homo sapiens	0	0	1	0	0	0	0	0	0	0	0	0	0	0	0	0	0	0	0	0
241	Serpin B3 OS=Homo sapiens GN=SERPINB3 PE=1 SV=2	SPB3_HUMAN	45 kDa	Homo sapiens	0	0	0	0	0	0	0	0	0	0	0	0	1	0	0	0	0	0	0	0
242	Desmoplakin OS=Homo sapiens GN=DSP PE=1 SV=3	DESP_HUMAN	332 kDa	Homo sapiens	0	0	0	0	0	0	0	0	0	0	0	0	0	0	0	2	0	0	0	0
243	Keratin, type I cytoskeletal 16 OS=Homo sapiens GN=KRT16 PE=1 SV=4	K1C16_HUMAN	51 kDa	Homo sapiens	0	0	0	0	0	0	0	0	0	0	0	0	0	0	0	0	0	0	0	1
244	Fatty acid-binding protein, liver OS=Homo sapiens GN=FABP1 PE=1 SV=1	FABPL_HUMAN	14 kDa	Homo sapiens	0	0	0	0	0	0	0	0	0	0	0	0	3	0	0	0	0	0	0	0
245	Carboxypeptidase O OS=Homo sapiens GN=CPO PE=2 SV=1	CBPO_HUMAN	43 kDa	Homo sapiens	0	0	0	0	0	2	0	0	0	0	0	0	0	0	0	0	0	0	0	0
246	Transmembrane 4 L6 family member 4 OS=Homo sapiens GN=TM4SF4 PE=1 SV=1	T4S4_HUMAN	21 kDa	Homo sapiens	0	0	0	6	0	0	0	0	0	0	0	0	0	0	0	0	0	0	0	0
247	LON peptidase N-terminal domain and RING finger protein 2 OS=Homo sapiens GN=LONRF2 PE=2 SV=2	LONF2_HUMAN	84 kDa	Homo sapiens	0	0	0	0	0	1	0	0	0	0	0	0	0	0	0	0	0	0	0	0
248	Protein Hook homolog 3 OS=Homo sapiens GN=HOOK3 PE=1 SV=2	HOOK3_HUMAN	83 kDa	Homo sapiens	0	0	1	0	0	0	0	0	0	0	0	0	0	0	0	0	0	0	0	0
249	Elongation factor Tu GTP-binding domain-containing protein 1 OS=Homo sapiens GN=EFTUD1 PE=1 SV=2	ETUD1_HUMAN	125 kDa	Homo sapiens	0	0	0	0	1	0	0	0	0	0	0	0	0	0	0	0	0	0	0	0
250	Ig heavy chain V-III region GA OS=Homo sapiens PE=1 SV=1	HV308_HUMAN	13 kDa	Homo sapiens	0	0	0	2	0	0	0	0	0	0	0	0	0	0	0	0	0	0	0	0
251	Plasma glutamate carboxypeptidase OS=Homo sapiens GN=PGCP PE=1 SV=1	PGCP_HUMAN	52 kDa	Homo sapiens	0	0	0	0	0	3	0	0	0	0	0	0	0	0	0	0	0	0	0	0
252	Rootletin OS=Homo sapiens GN=CROCC PE=1 SV=1	CROCC_HUMAN	229 kDa	Homo sapiens	0	0	0	0	0	0	0	0	0	1	0	0	0	0	0	0	0	0	0	0
253	Lamina-associated polypeptide 2, isoform alpha OS=Homo sapiens GN=TMPO PE=1 SV=2	LAP2A_HUMAN	75 kDa	Homo sapiens	0	0	0	0	0	0	0	0	0	0	0	0	0	1	0	0	0	0	0	0
254	Coiled-coil domain-containing protein 151 OS=Homo sapiens GN=CCDC151 PE=2 SV=1	CC151_HUMAN	69 kDa	Homo sapiens	0	0	0	0	0	1	0	0	0	0	0	0	0	0	0	0	0	0	0	0
255	DNA topoisomerase 2-alpha OS=Homo sapiens GN=TOP2A PE=1 SV=3	TOP2A_HUMAN	174 kDa	Homo sapiens	1	0	0	0	0	0	0	0	0	0	0	0	0	0	0	0	0	0	0	0
256	Keratin-81-like protein OS=Homo sapiens PE=2 SV=3	KT81L_HUMAN	53 kDa	Homo sapiens	0	4	0	0	0	0	0	0	0	0	0	0	0	0	0	0	0	0	0	0
257	Uncharacterized protein C6orf58 OS=Homo sapiens GN=C6orf58 PE=1 SV=2	CF058_HUMAN	38 kDa	Homo sapiens	0	0	0	0	0	1	0	0	0	0	0	0	0	0	0	0	0	0	0	0
258	Arylsulfatase A OS=Homo sapiens GN=ARSA PE=1 SV=3	ARSA_HUMAN	54 kDa	Homo sapiens	0	0	0	0	0	2	0	1	0	0	0	0	0	0	0	0	0	0	0	0
259	Mammalian ependymin-related protein 1 OS=Homo sapiens GN=EPDR1 PE=1 SV=2	EPDR1_HUMAN	25 kDa	Homo sapiens	0	0	0	0	0	1	0	0	0	1	0	0	0	0	0	0	0	0	0	0
260	Protein Wnt-9a OS=Homo sapiens GN=WNT9A PE=2 SV=2	WNT9A_HUMAN	40 kDa	Homo sapiens	0	0	0	0	0	1	0	0	0	0	0	0	0	0	0	0	0	0	0	0
261	N(4)-(beta-N-acetylglucosaminyl)-L-asparaginase OS=Homo sapiens GN=AGA PE=1 SV=2	ASPG_HUMAN	37 kDa	Homo sapiens	0	0	1	0	0	0	0	0	0	0	0	0	0	0	0	0	0	0	0	0
262	Zinc finger C3H1 domain-containing protein OS=Homo sapiens GN=ZFC3H1 PE=1 SV=3	ZC3H1_HUMAN	226 kDa	Homo sapiens	0	0	0	1	0	0	0	0	0	0	0	0	0	0	0	0	0	0	0	0
263	Glutathione synthetase OS=Homo sapiens GN=GSS PE=1 SV=1	GSHB_HUMAN	52 kDa	Homo sapiens	0	0	0	0	0	0	0	0	0	0	0	0	1	0	0	0	0	0	0	0
264	Keratin, type I cuticular Ha8 OS=Homo sapiens GN=KRT38 PE=2 SV=3	KRT38_HUMAN	50 kDa	Homo sapiens	0	1	0	0	0	0	0	0	0	0	0	0	0	0	0	0	0	0	0	1
265	Keratin, type II cytoskeletal 4 OS=Homo sapiens GN=KRT4 PE=1 SV=4	K2C4_HUMAN	57 kDa	Homo sapiens	0	0	0	0	0	0	1	0	0	0	0	0	0	0	0	0	0	0	0	1
266	AP-3 complex subunit beta-2 OS=Homo sapiens GN=AP3B2 PE=1 SV=2	AP3B2_HUMAN	119 kDa	Homo sapiens	0	0	0	0	0	0	0	0	0	0	0	0	0	0	0	0	0	0	0	2
267	Ig heavy chain V-I region SIE OS=Homo sapiens PE=1 SV=1	HV106_HUMAN	14 kDa	Homo sapiens	0	0	0	0	0	0	0	0	0	0	0	0	0	0	0	2	0	0	0	0
268	Keratin, type II cytoskeletal 2 oral OS=Homo sapiens GN=KRT76 PE=1 SV=1	K22O_HUMAN	66 kDa	Homo sapiens	0	0	0	1	0	0	0	0	0	0	0	0	0	0	0	0	0	0	0	0
269	Keratin-associated protein 11-1 OS=Homo sapiens GN=KRTAP11-1 PE=1 SV=1	KR111_HUMAN	17 kDa	Homo sapiens	0	4	0	0	0	0	0	0	0	0	0	0	0	0	0	0	0	0	0	0
270	Tetraspanin-1 OS=Homo sapiens GN=TSPAN1 PE=1 SV=2	TSN1_HUMAN	26 kDa	Homo sapiens	0	0	0	0	0	0	0	0	0	0	0	0	1	0	0	0	0	0	0	0
271	Carcinoembryonic antigen-related cell adhesion molecule 6 OS=Homo sapiens GN=CEACAM6 PE=1 SV=2	CEAM6_HUMAN	37 kDa	Homo sapiens	0	0	0	0	0	0	0	0	1	0	0	0	0	1	0	0	0	0	1	0
272	Keratin, type II cytoskeletal 8 OS=Homo sapiens GN=KRT8 PE=1 SV=7	K2C8_HUMAN	54 kDa	Homo sapiens	0	1	0	0	0	0	0	0	0	0	0	0	2	0	0	0	0	0	0	0
273	PP2C-like domain-containing protein C3orf48 OS=Homo sapiens GN=C3orf48 PE=2 SV=2	CC048_HUMAN (+1)	72 kDa	Homo sapiens	1	0	0	0	0	0	0	0	0	0	0	0	0	0	0	0	0	0	0	0
274	RUN and FYVE domain-containing protein 2 OS=Homo sapiens GN=RUFY2 PE=1 SV=2	RUFY2_HUMAN	75 kDa	Homo sapiens	0	0	0	1	0	0	0	0	0	0	0	0	0	0	0	0	0	0	0	0
275	Polypyrimidine tract-binding protein 1 OS=Homo sapiens GN=PTBP1 PE=1 SV=1	PTBP1_HUMAN	57 kDa	Homo sapiens	0	0	0	0	0	0	0	0	0	0	0	0	0	0	0	0	0	0	0	1
276	Malate dehydrogenase, mitochondrial OS=Homo sapiens GN=MDH2 PE=1 SV=3	MDHM_HUMAN	36 kDa	Homo sapiens	0	0	0	0	0	0	0	0	0	0	0	0	1	0	0	0	0	0	0	0
277	Nucleophosmin OS=Homo sapiens GN=NPM1 PE=1 SV=2	NPM_HUMAN	33 kDa	Homo sapiens	0	0	0	2	0	0	0	0	0	0	0	0	0	0	0	0	0	0	0	0
278	Keratin, type I cuticular Ha3-II OS=Homo sapiens GN=KRT33B PE=1 SV=3	KT33B_HUMAN	46 kDa	Homo sapiens	0	1	0	0	0	0	0	0	0	0	0	0	0	0	0	0	0	0	0	0
279	Ig kappa chain V-I region WAT OS=Homo sapiens PE=1 SV=1	KV125_HUMAN	12 kDa	Homo sapiens	1	0	0	0	0	0	0	0	0	0	0	0	0	0	0	0	0	0	0	0
280	Interleukin-1 receptor accessory protein OS=Homo sapiens GN=IL1RAP PE=1 SV=2	IL1AP_HUMAN	65 kDa	Homo sapiens	0	0	0	0	0	0	0	0	0	0	0	0	1	0	0	0	0	0	0	0
281	Thyrotroph embryonic factor OS=Homo sapiens GN=TEF PE=2 SV=3	TEF_HUMAN	33 kDa	Homo sapiens	0	0	0	0	1	0	0	0	0	0	0	0	0	0	0	0	0	0	0	0
282	Mediator of RNA polymerase II transcription subunit 23 OS=Homo sapiens GN=MED23 PE=1 SV=2	MED23_HUMAN	156 kDa	Homo sapiens	0	0	0	1	0	0	0	0	0	0	0	0	0	0	0	0	0	0	0	0
283	Eosinophil peroxidase OS=Homo sapiens GN=EPX PE=1 SV=2	PERE_HUMAN	81 kDa	Homo sapiens	0	0	0	1	0	0	0	0	0	0	0	0	0	0	0	0	0	0	0	0
284	Hemoglobin subunit beta OS=Homo sapiens GN=HBB PE=1 SV=2	HBB_HUMAN	16 kDa	Homo sapiens	0	0	0	0	0	0	0	0	0	0	0	0	1	0	0	0	0	0	0	0
285	Deoxyribonuclease-1 OS=Homo sapiens GN=DNASE1 PE=1 SV=1	DNAS1_HUMAN	31 kDa	Homo sapiens	0	0	0	0	0	1	0	0	0	0	0	0	0	0	0	0	0	0	0	0
286	Kinectin OS=Homo sapiens GN=KTN1 PE=1 SV=1	KTN1_HUMAN	156 kDa	Homo sapiens	0	0	0	0	0	0	0	0	0	0	0	0	0	0	0	0	0	0	0	1
287	Serine/threonine-protein kinase PRP4 homolog OS=Homo sapiens GN=PRPF4B PE=1 SV=2	PRP4B_HUMAN	117 kDa	Homo sapiens	0	0	0	0	1	0	0	0	0	0	0	0	0	0	0	0	0	0	0	0
288	Tyrosine-protein kinase JAK2 OS=Homo sapiens GN=JAK2 PE=1 SV=2	JAK2_HUMAN	131 kDa	Homo sapiens	0	0	0	0	0	1	0	0	0	0	0	0	0	0	0	0	0	0	0	0
289	Keratin, type II cytoskeletal 72 OS=Homo sapiens GN=KRT72 PE=1 SV=2	K2C72_HUMAN	56 kDa	Homo sapiens	0	2	0	0	0	0	0	0	0	0	0	0	0	0	0	0	0	0	0	0
290	Krueppel-like factor 13 OS=Homo sapiens GN=KLF13 PE=1 SV=1	KLF13_HUMAN (+2)	31 kDa	Homo sapiens	0	2	0	0	0	0	0	0	0	0	0	0	0	0	0	0	0	0	0	0
291	Fibrinogen beta chain OS=Homo sapiens GN=FGB PE=1 SV=2	FIBB_HUMAN	56 kDa	Homo sapiens	0	0	0	0	0	0	0	0	0	0	0	0	1	0	0	0	0	0	0	0
292	N-acetylglucosamine-6-sulfatase OS=Homo sapiens GN=GNS PE=1 SV=3	GNS_HUMAN	62 kDa	Homo sapiens	0	0	0	0	0	0	0	1	0	0	0	0	0	0	0	0	0	0	0	0
293	Histone H2A type 1-A OS=Homo sapiens GN=HIST1H2AA PE=1 SV=3	H2A1A_HUMAN (+14)	14 kDa	Homo sapiens	0	1	0	0	0	0	0	0	0	0	0	0	0	0	0	0	0	0	0	0
294	Histone H4 OS=Homo sapiens GN=HIST1H4A PE=1 SV=2	H4_HUMAN	11 kDa	Homo sapiens	0	1	0	0	0	0	0	0	0	0	0	0	0	0	0	0	0	0	0	0
295	Keratin, type I cytoskeletal 19 OS=Homo sapiens GN=KRT19 PE=1 SV=3	K1C19_HUMAN	44 kDa	Homo sapiens	0	0	0	0	0	0	0	0	0	0	0	0	0	0	0	0	0	0	0	1
296	Lysosome-associated membrane glycoprotein 1 OS=Homo sapiens GN=LAMP1 PE=1 SV=3	LAMP1_HUMAN	45 kDa	Homo sapiens	0	0	0	0	0	0	0	0	0	0	0	0	0	0	0	0	1	0	0	0
297	Putative phospholipase B-like 1 OS=Homo sapiens GN=PLBD1 PE=1 SV=2	PLBL1_HUMAN	63 kDa	Homo sapiens	0	0	0	0	0	1	0	0	0	0	0	0	0	0	0	0	0	0	0	0
298	Prostaglandin reductase 1 OS=Homo sapiens GN=PTGR1 PE=1 SV=2	PTGR1_HUMAN	36 kDa	Homo sapiens	0	0	1	0	0	0	0	0	0	0	0	0	0	0	0	0	0	0	0	0
299	Ankycorbin OS=Homo sapiens GN=RAI14 PE=1 SV=2	RAI14_HUMAN	110 kDa	Homo sapiens	0	0	1	0	0	0	0	0	0	0	0	0	0	0	0	0	0	0	0	0
300	Sodium/glucose cotransporter 1 OS=Homo sapiens GN=SLC5A1 PE=1 SV=1	SC5A1_HUMAN	74 kDa	Homo sapiens	0	0	0	0	0	1	0	0	0	0	0	0	0	0	0	0	0	0	0	0
END OF FILE
